# Supplementary material for: Development of a GC-MS/MS method to quantify 120 gut microbiota-derived metabolites
Source: Anal Bioanal Chem. 2025 Dec 15;418(4):1035–54. doi: 10.1007/s00216-025-06256-6 (PMC12901100; doi:10.1007/s00216-025-06256-6)
Supplement: Supplementary file 6 — Supplementary Material 6 (XLSX 198 KB) [file 216_2025_6256_MOESM6_ESM.xlsx]

## Sheet: Contents
Table no.	Related figure	Description
S1		Chemicals used in this study
S2	Fig.1	Metabolite standards
S3	Fig.1	Isotopically labeled internal standard compounds
S4		Mice used in this study
S5	Fig.3	Concentration of metabolites in plasma samples
S6	Fig.3	Concentration of metabolites in liver samples
S7	Supplementary figure 1	Concentration of metabolites in duodenum samples
S8	Supplementary figure 2	Concentration of metabolites in jejunum samples
S9	Supplementary figure 3	Concentration of metabolites in ileum samples
S10	Fig.4	Concentration of metabolites in cecum samples
S11	Supplementary figure 4	Concentration of metabolites in colon samples
S12	Supplementary figure 5	Concentration of metabolites in feces samples
S13	Fig.5a	Concentration of metabolites in samples stored in stabilization buffers
S14	Table 2	Concentration of metabolites in NIST plasma
S15	Fig 5b	Concentration of metabolites in samples injected inter- and intraday

## Sheet: S1
Chemical	Vendor
Sodium hydroxide solution, 2mol/l	Sigma-aldrich, 1.09136.1000
Pyridine, 99+%	Alfa Aesar, A12005
Methanol for LC-MS, 99.95%	ChemSolute, Art.:1428.2500
Acetonitril for LC-MS, 99.95%	ChemSolute, Art.:2697.2500
N-tert-Butyldimethylsilyl-N-methyl-trifluoroacetamide, 98%	Sigma-aldrich, 77626
Methoxylamine hydrochloride 98+%	Thermo scientific, A19188

## Sheet: S2
Metabolite	HMDB	Chemical formula	Monoisotopic molecular weight g/mol	CAS	Smiles	KEGG	Vendor	Class	Solution
Acetic acid	HMDB0000042	C2H4O2	60.02	64-19-7	CC(O)=O	C00033	CRM46975	Organic acids	water
Propionic acid	HMDB0000237	C3H6O2	74.07	79-09-4	CCC(O)=O	C00163	CRM46976	Organic acids	water
Isobutyric acid	HMDB0001873	C4H8O2	88.10	79-31-2	CC(C)C(O)=O	C02632	CRM46977	Organic acids	water
Butyric acid	HMDB0000039	C4H8O2	88.10	107-92-6	CCCC(O)=O	C00246	CRM46978	Organic acids	water
Isovaleric acid	HMDB0000718	C5H10O2	102.1	503-74-2	CC(C)CC(O)=O	C08262	CRM46979	Lipids and lipid-like molecules	water
Valeric acid	HMDB0000892	C5H10O2	102.1	109-52-4	CCCCC(O)=O	C00803	CRM46980	Lipids and lipid-like molecules	water
Pyruvic acid	HMDB0000243	C3H4O3	88.01	127-17-3	CC(=O)C(O)=O	C00022	CRM46981	Organic acids	water
Isocaproic acid	HMDB0000689	C6H12O2	116.08	646-07-1	CC(C)CCC(O)=O	C21399	CRM46982	Lipids and lipid-like molecules	water
Hexanoic acid	HMDB0000535	C6H12O2	116.08	142-62-1	CCCCCC(O)=O	C01585	CRM46983	Lipids and lipid-like molecules	water
2-Ketobutyric acid	HMDB0000005	C4H6O3	102031	600-18-0	CCC(=O)C(O)=O	C00109	CRM46984	Organic acids	water
Heptanoic acid	HMDB0000666	C7H14O2	130.09	111-14-8	CCCCCCC(O)=O	C17714	CRM46985	Organic acids	water
2-Ketoisocaproic acid	HMDB0000408	C6H10O3	130.06	14925-93-0	CCC(=O)C(C)C(O)=O	C00233	MSK-OA	Lipids and lipid-like molecules	water
Lactic acid	HMDB0000190	C3H6O3	90.03	79-33-4	C[C@H](O)C(O)=O	C00186	MSK-OA	Organic acids	water
Benzoic Acid	HMDB0001870	C7H6O2	122.03	65-85-0	OC(=O)C1=CC=CC=C1	C00180	MSK-OA	Benzenoids	water
Glycolic acid	HMDB0000115	C2H4O3	76.01	79-14-1	OCC(O)=O	C00160	MSK-OA	Organic acids	water
L-Alanine	HMDB0000161	C3H7NO2	89.04	56-41-7	C[C@H](N)C(O)=O	C00041	MSK-A2-S	Organic acids	water
Oxalic acid	HMDB0002329	C2H2O4	90.00	144-62-7	OC(=O)C(O)=O	C00209	MSK-OA	Organic acids	water
Glycine	HMDB0000123	C2H5NO2	75.03	56-40-6	NCC(O)=O	C00037	MSK-A2-S	Organic acids	water
3-hydroxybutyric acid	HMDB0000442	C4H8O3	104.04	6168-83-8	C[C@H](O)CC(O)=O	C01089	MSK-OA	Organic acids	water
L-Valine	HMDB0000883	C5H11NO2	117.07	72-18-4	CC(C)[C@H](N)C(O)=O	C00183	MSK-A2-S	Amino acids	water
Malonic acid	HMDB0000691	C3H4O4	104.01	141-82-2	OC(=O)CC(O)=O	C00383	MSK-OA	Organic acids	water
Methylmalonic acid	HMDB0000202	C4H6O4	118.02	516-05-2	CC(C(O)=O)C(O)=O	C02170	MSK-OA	Organic acids	water
N-Methylnicotinamide	HMDB0003152	C7H8N2O	136.06	114-33-0	CNC(=O)C1=CN=CC=C1	C02918	Merck, 457036812	Pyridines and derivatives	water
Dimethylmalonic acid	HMDB0002001	C5H8O4	132.04	595-46-0	CC(C)(C(O)=O)C(O)=O	NA	Merck, D168009	Organic acids	water
L-Leucine	HMDB0000687	C6H13NO2	131.09	61-90-5	CC(C)C[C@H](N)C(O)=O	C00123	MSK-A2-S	Amino acids	water
Isoleucine	HMDB0000172	C6H13NO2	131.09	73-32-5	CC[C@H](C)[C@H](N)C(O)=O	C16434	MSK-A2-S	Amino acids	water
Ectoine	HMDB0240650	C6H10N2O2	142.07	96702-03-3	CC1=NCC[C@H](N1)C(O)=O	C06231	Merck, 81619	Amino acids derivatives	water
Putrescine	HMDB0001414	C4H12N2	88.10	110-60-1	NCCCCN	C00134		Organonitrogen compounds	water
Succinic acid	HMDB0000254	C4H6O4	118.02	110-15-6	OC(=O)CCC(O)=O	C00042	MSK-OA	Organic acids	water
GABA	HMDB0000112	C4H9NO2	103.06	56-12-2	NCCCC(O)=O	C00334	Sigma-Aldrich, 116122	Amino acids derivatives	water
Palmitoleic acid	HMDB0003229	C16H30O2	254.40	373-49-9	CCCCCC\C=C/CCCCCCCC(O)=O	C08362	Merck, P9417	Lipids and lipid-like molecules	ethanol
Maleic acid	HMDB0000176	C4H4O4	116.01	110-16-7	OC(=O)\C=C/C(O)=O	C01384	MSK-OA	Organic acids	water
L-Proline	HMDB0000162	C5H9NO2	115.06	147-85-3	OC(=O)[C@@H]1CCCN1	C00148	MSK-A2-S	Amino acids	water
Dimethyl succinate	HMDB0033837	C6H10O4	146.05	106-65-0	COC(=O)CCC(=O)OC	NA	Merck, 73605	Organic acids	water
Fumaric acid	HMDB0000134	C4H4O4	116.02	110-17-8	OC(=O)\C=C\C(O)=O	C00122	MSK-OA	Organic acids	water
2-Aminoheptanoate	HMDB0094649	C7H15NO2	145.11	44902-02-5	CCCCC[C@H](N)C(O)=O	C02356	Merck, 3579506594	Organic acids	water
3-Indoleacetonitrile	HMDB0006524	C10H8N2	156.06	771-51-7	N#CCC1=CNC2=C1C=CC=C2	C02938	Merck, 129453	Amino acids derivatives	water
Methylcysteine	HMDB0002108	C4H9NO2S	135.03	1187-84-4	CSC[C@@H](N)C(O)=O	C22040		Amino acids derivatives	water
3-Hydroxyhexadecanoic acid	HMDB0061658	C16H32O3	272.23	83780-74-9	CCCCCCCCCCCCC[C@H](O)CC(O)=O	C11849	Merck, 177504	Fatty Acyls	ethanol
5-Phenylvaleric acid	HMDB0002043	C11H14O2	178.09	2270-20-4	OC(=O)CCCCC1=CC=CC=C1	NA	Merck, P37602	Lipids and lipid-like molecules	water
Hydroxyoctanoic acid	HMDB0000711	C8H16O3	160.10	617-73-2	CCCCCCC(O)C(O)=O	C20793	Merck, H7396	Lipids and lipid-like molecules	water
Levulinic acid	HMDB0000720	C5H8O3	116.04	123-76-2	CC(=O)CCC(O)=O	NA	Merck, 41474	Organic acids	water
p-Aminobenzoic acid	HMDB0001392 (free acid)	C7H7NO2 (free acid)	137.04	150-13-0 (free acid)	NC1=CC=C(C=C1)C(O)=O (free acid)	C00568	Merck, A9878	Benzenoids	water
Propylparaben	HMDB0032574	C10H12O3	180.07	94-13-3	CCCOC(=O)C1=CC=C(O)C=C1	NA	Merck, PHR1010	Benzenoids	water
L-Methionine	HMDB0000696	C5H11NO2S	149.05	63-68-3	CSCC[C@H](N)C(O)=O	C00073	MSK-A2-S	Amino acids	water
L-Serine	HMDB0000187	C3H7NO3	105.04	56-45-1	N[C@@H](CO)C(O)=O	C00065	MSK-A2-S	Amino acids	water
Adipic acid	HMDB0000448	C6H10O4	146.05	124-04-9	OC(=O)CCCCC(O)=O	C06104	MSK-OA	Lipids and lipid-like molecules	water
5-Keto-D-gluconate	HMDB0011731 (FREE ACID)	C6H10O7 (FREE ACID)	194.04	3470-36-8 (FREE ACID)	OCC(=O)C(O)C(O)C(O)C(O)=O (FREE ACID)	C06473	Merck, K4125	Organic acids	water
Agmatine	HMDB0001432	C5H14N4	130.12	306-60-5	NCCCCNC(N)=N	C00179		Organonitrogen compounds	water
L-Threonine	HMDB0000167	C4H9NO3	119.05	72-19-5	C[C@@H](O)[C@H](N)C(O)=O	C00188	MSK-A2-S	Amino acids	water
Sumiki's acid (5-Hydroxymethyl-furan-2-carboxylic acid)	HMDB0002432	C6H6O4	142.02	6338-41-6	OCC1=CC=C(O1)C(O)=O	C20448	Merck, 25394789	Furans	methanol
Harman	HMDB0035196	C12H10N2	182.08	486-84-0	CC1=C2NC3=CC=CC=C3C2=CC=N1	C09209	Merck, 41467	Alkaloids	methanol
Acetylspermidine	HMDB0001276	C9H21N3O	187.16	14278-49-0	CC(=O)NCCCNCCCCN	C00612		Organonitrogen compounds	water
Tyrosol	HMDB0004284	C8H10O2	138.06	501-94-0	OCCC1=CC=C(O)C=C1	C06044	Merck, 79058	Benzenoids	water
6-Hydroxynicotinic acid	HMDB0002658	C6H5NO3	139.02	5006-66-6	OC(=O)C1=CN=C(O)C=C1	C01020	Merck, 128759	Pyridines and derivatives	water
L-Phenylalanine	HMDB0000159	C9H11NO2	165.19	63-91-2	N[C@@H](CC1=CC=CC=C1)C(O)=O	C00079	MSK-A2-S	Amino acids	water
12-Hydroxystearic acid	HMDB0061706	C18H36O3	300.26	106-14-9	CCCCCCC(CCCCCCCCCCC(=O)O)O		219967	Lipids and lipid-like molecules	methanol
Indole-carboxaldehyde	HMDB0029737	C9H7NO	131.05	487-89-8	O=CC1=CNC2=C1C=CC=C2	C08493		Amino acids derivatives	water
Malic acid	HMDB0000156	C4H6O5	134.02	97-67-6	O[C@@H](CC(O)=O)C(O)=O	C00149	MSK-OA	Organic acids	water
L-Aspartic acid	HMDB0000191	C4H7NO4	133.03	56-84-8	N[C@@H](CC(O)=O)C(O)=O	C00049	MSK-A2-S	Amino acids	water
Ureidopropionic acid	HMDB0000026	C4H8N2O3	132.05	462-88-4	NC(=O)NCCC(O)=O	NA			water
Erythronic acid	HMDB0000613 (FREE ACID)	C4H8O5 (FREE ACID)	136.03	13752-84-6 (FREE ACID)	OC[C@@H](O)[C@@H](O)C(O)=O (FREE ACID)	NA	Merck, 75025	Organooxygen compounds	water
Phthalic acid	HMDB0002107	C8H6O4	166.14	88-99-3	OC(=O)C1=CC=CC=C1C(O)=O	C01606	MSK-OA	Benzenoids	water
4-Hydroxyphenylacetate	HMDB0060390	C8H8O3	152.04	156-38-7	CC(=O)OC1=CC=C(O)C=C1	C00642	Merck, H50004	Benzenoids	water
Citramalic acid	HMDB0000426	C5H8O5	148.03	597-44-4	CC(O)(CC(O)=O)C(O)=O	C00815	Merck, 06711		water
3-Indoleacetic acid	HMDB0000197	C10H9NO2	175.18	87-51-4	OC(=O)CC1=CNC2=CC=CC=C12	C00954		Amino acids derivatives	water
Quinolinic acid	HMDB0000232	C7H5NO4	167.12	89-00-9	OC(=O)C1=CC=CN=C1C(O)=O	C03722	P63204-25G	Pyrimidines	water
Tryptamine	HMDB0000303	C10H12N2	160.21	61-54-1	NCCC1=CNC2=C1C=CC=C2	C00398		Amino acids derivatives	water
Suberic acid	HMDB0000893	C8H14O4	174.08	505-48-6	OC(=O)CCCCCCC(O)=O	C08278	Merck, 60930		water
3-Hydroxyanthranilic Acid	HMDB0001476	C7H7NO3	153.13	548-93-6	NC1=C(O)C=CC=C1C(O)=O	C00632		Benzenoids	water
Hydroxyglutaric acid	HMDB0000208	C5H6O5	146.09	328-50-7	OC(=O)CCC(=O)C(O)=O	C02630	MSK-OA	Organic acids	water
Spermidine	HMDB0001257	C7H19N3	145.15	124-20-9	NCCCCNCCCN	C00315		Organonitrogen compounds	water
Hippuric acid	HMDB0000714	C9H9NO3	179.17	495-69-2	OC(=O)CNC(=O)C1=CC=CC=C1	C01586	MSK-OA	Benzenoids	water
L-Glutamic acid	HMDB0000148	C5H9NO4	147.13	56-86-0	N[C@@H](CCC(O)=O)C(O)=O	C00025	MSK-A2-S	Amino acids	water
Homovanillic Acid	HMDB0000118	C9H10O4	182.17	306-08-1	COC1=CC(CC(O)=O)=CC=C1O	C05582	MSK-OA		water
Phenylpropionylglycine	HMDB0002042	C11H13NO3	207.08	20989-69-9	OC(=O)CNCCC(=O)C1=CC=CC=C1	NA	Merck, 3585231892	Organooxygen compounds	methanol
4-Hydroxycinnamic acid	HMDB0002035	C9H8O3	164.04	501-98-4	OC(=O)\C=C\C1=CC=C(O)C=C1	C00811	Merck, 8002370010		ethanol
Indole-3-propanoic acid	HMDB0002302	C11H11NO2	18921	830-96-6	OC(=O)CCC1=CNC2=C1C=CC=C2	C22236		Amino acids derivatives	water
L-Lysine	HMDB0000182	C6H14N2O2	146.19	56-87-1	NCCCC[C@H](N)C(O)=O	C00047	MSK-A2-S	Amino acids	water
Dihydrothymine	HMDB0000079	C5H8N2O2	128.05	696-04-8	CC1CNC(=O)NC1=O	C00906	MMDBc0000493	Pyrimidines	water
1,3,7-Trimethyluric acid	HMDB0002123	C8H10N4O3	210.07	5415-44-1	CN1C(=O)NC2=C1C(=O)N(C)C(=O)N2C	C16361	MMDBc0000582	Imidazopyrimidines	water
Syringic acid	HMDB0002085	C9H10O5	198.05	530-57-4	COC1=CC(=CC(OC)=C1O)C(O)=O	C10833	Merck, 63627	Benzenoids	water
Dihydroferulic acid	HMDB0062121	C10H12O4	196.07	1135-23-5	COC1=C(O)C=CC(CCC(O)=O)=C1	NA	MMDBc0000693	Phenylpropanoids and polyketides	water
Aconitic acid	HMDB0000958	C6H6O6	174.10	4023-65-8	OC(=O)C\C(=C/C(O)=O)C(O)=O	C02341	MSK-OA		water
Orotic Acid	HMDB0000226	C5H4N2O4	156.1	65-86-1	OC(=O)C1=CC(=O)NC(=O)N1	C00295	MSK-OA	Pyrimidines	water
Tricarballylic acid	HMDB0031193	C6H8O6	176.03	99-14-9	OC(=O)CC(CC(O)=O)C(O)=O	C19806	Merck, 68593647	Carboxylic acids and derivatives	water
Indole-3-carbinol	HMDB0005785	C9H9NO	147.17	700-06-1	OCC1=CNC2=C1C=CC=C2	NA	I7256-1G	Amino acids derivatives	ethanol
Cinnamoylglycine	HMDB0011621	C11H11NO3	205.07	16534-24-0	OC(=O)CNC(=O)\C=C\C1=CC=CC=C1	NA	Merck, 28469410	Amino acids derivatives	methanol
Vanillylmandelic acid	HMDB0000291	C9H10O5	198.17	13244-77-4	COC1=C(O)C=CC(=C1)[C@H](O)C(O)=O	C05584	MSK-OA	Organic acids	water
Dihydroxybenzoic acid	HMDB0013677	C7H6O4	154.02	99-10-5	OC(=O)C1=CC(O)=CC(O)=C1	C00196	Merck, 8007370100	Benzenoids	water
3-Methylxanthine	HMDB0001886	C6H6N4O2	166.04	1076-22-8	CN1C2=C(NC=N2)C(=O)NC1=O	C16357	Merck, 222526	Imidazopyrimidines	water
1-Methyluric acid	HMDB0003099	C6H6N4O3	182.04	708-79-2	CN1C(=O)NC2=C(NC(=O)N2)C1=O	C16359		Imidazopyrimidines	water
Undecanedioic acid	HMDB0000888	C11H20O4	216.13	1852-04-6	OC(=O)CCCCCCCCCC(O)=O	NA		Lipids and lipid-like molecules	methanol
Citric acid	HMDB0000094	C6H8O7	192.03	77-92-9	OC(=O)CC(O)(CC(O)=O)C(O)=O	C00158	MSK-OA	Organic acids	water
Kynurenine	HMDB0000684	C10H12N2O3	208.21	2922-83-0	N[C@@H](CC(=O)C1=CC=CC=C1N)C(O)=O	C01718	61250	Amino acids derivatives	water
L-Histidine	HMDB0000177	C6H9N3O2	155.06	71-00-1	N[C@@H](CC1=CNC=N1)C(O)=O	C00135	MSK-A2-S	Amino acids	water
L-Tyrosine	HMDB0000158	C9H11NO3	181.07	60-18-4	N[C@@H](CC1=CC=C(O)C=C1)C(O)=O	C00082	MSK-A2-S	Amino acids	water
Arachidonic acid	HMDB0001043	C20H32O2	304.46	506-32-1	CCCCC\C=C/C\C=C/C\C=C/C\C=C/CCCC(O)=O	C00219	MSK-OA	Lipids and lipid-like molecules	ethanol
2-Hydroxyhippuric acid	HMDB0006116	C9H9NO4	195.05	1637-75-8	OC(=O)CNC(=O)C1=CC=CC(O)=C1	NA		Benzenoids	water
5-Hydroxyhexanoic acid	HMDB0000525 (FREE ACID)	C6H12O3 (FREE ACID)	132.07	44843-89-2 (FREE ACID)	CC(O)CCCC(O)=O (FREE ACID)	C06103	Merck, 92959	Lipids and lipid-like molecules	water
Piperine	HMDB0029377	C17H19NO3	285.13	94-62-2	O=C(\C=C\C=C\C1=CC2=C(OCO2)C=C1)N1CCCCC1	C03882	Merck, P49007	Alkaloids	ethanol
Palmitoylethanolamide	HMDB0002100	C18H37NO2	299.28	544-31-0	CCCCCCCCCCCCCCCC(=O)NCCO	C16512	Merck, 3585233445	Organic acids	ethanol
Indole-3-lactic acid	HMDB0000671	C11H11NO3	205.21	7417-65-4	O[C@@H](CC1=CNC2=C1C=CC=C2)C(O)=O	C02043		Amino acids derivatives	water
3-Hydroxyhippuric acid	HMDB0006116	C9H9NO4	195.05	1637-75-8	OC(=O)CNC(=O)C1=CC=CC(O)=C1	NA	Merck, SMB00940	Benzenoids	water
4-Hydroxyhippuric acid	HMDB0006116	C9H9NO4	195.05	1637-75-8	OC(=O)CNC(=O)C1=CC=CC(O)=C1	NA	Merck, 3578194334	Benzenoids	water
3-Indoleacrylic acid	HMDB0000734	C11H9NO2	174.06	29953-71-7	OC(=O)\C=C\C1=CNC2=C1C=CC=C2	C21283		Amino acids derivatives	water
Uric acid	HMDB0000289	C5H4N4O3	168.03	69-93-2	O=C1NC2=C(N1)C(=O)NC(=O)N2	C00366	MSK-OA	Imidazopyrimidines	water
Stearoylethanolamide	HMDB0013078	C20H41NO2	327.31	111-57-9	CCCCCCCCCCCCCCCCCC(=O)NCCO	NA	Merck, 3581523152	Organonitrogen compounds	ethanol
Equol	HMDB0002209	C15H14O3	242.09	531-95-3	OC1=CC=C(C=C1)[C@H]1COC2=CC(O)=CC=C2C1	C14131	Merck, SML2147	Flavonoids	ethanol
Spermine	HMDB0001256	C10H26N4	202.34	71-44-3	NCCCNCCCCNCCCN	C00750		Organonitrogen compounds	water
Indole-3-pyurvic acid	HMDB0002302	C11H9NO3	203.19	830-96-6	OC(=O)CCC1=CNC2=C1C=CC=C2	NA	I7017-1G	Amino acids derivatives	ethanol
3-hydroxykynurenine	HMDB0011631	C₁₀H₁₂N₂O₄	224.21	606-14-4	N[C@@H](CC(=O)C1=CC=CC(O)=C1N)C(O)=O	C02794	H1771	Amino acids derivatives	water
L-Cystine	HMDB0000192	C6H12N2O4S2	240.25	56-89-3	N[C@@H](CSSC[C@H](N)C(O)=O)C(O)=O	C00491	MSK-A2-S	Amino acids	water
5alpha-Cholestanol	HMDB0000908	C27H48O	388.37	80-97-7	[H][C@@]1(CC[C@@]2([H])[C@]3([H])CC[C@@]4([H])C[C@@H](O)CC[C@]4(C)[C@@]3([H])CC[C@]12C)[C@H](C)CCCC(C)C	C12978	Merck, 12517148	Lipids and lipid-like molecules	methanol
Stigmasterol	HMDB0000937	C29H48O	412.37	83-48-7	[H][C@@]1(CC[C@@]2([H])[C@]3([H])CC=C4C[C@@H](O)CC[C@]4(C)[C@@]3([H])CC[C@]12C)[C@H](C)\C=C\[C@@H](CC)C(C)C	C05442	S2424-1G	Lipids and lipid-like molecules	ethanol
Enterolactone	HMDB0006101	C18H18O4	298.12	185254-87-9	OC1=CC=CC(C[C@@H]2COC(=O)[C@H]2CC2=CC(O)=CC=C2)=C1	C18165	Merck, 45199	Furanoids	ethanol
Cholestenone	HMDB0000921	C27H44O	384.33	601-57-0	[H][C@@]1(CC[C@@]2([H])[C@]3([H])CCC4=CC(=O)CC[C@]4(C)[C@@]3([H])CC[C@]12C)[C@H](C)CCCC(C)C	C00599	Merck, 188174	Lipids and lipid-like molecules	water
Daidzein	HMDB0003312	C15H10O4	254.05	486-66-8	OC1=CC=C(C=C1)C1=COC2=C(C=CC(O)=C2)C1=O	C10208	Merck, 110969913	Flavonoids	ethanol
Naringenin	HMDB0002670	C15H12O5	272.06	480-41-1	[H][C@]1(CC(=O)C2=C(O1)C=C(O)C=C2O)C1=CC=C(O)C=C1	C00509	Merck, N5893	Flavonoids	ethanol
Nutriacholic acid	HMDB0000467	C24H38O4	390.27	4651-67-6	[H][C@@]12CCC([C@@H](C)CCC(O)=O)[C@@]1(C)CC[C@@]1([H])[C@@]2([H])C(=O)C[C@]2([H])C[C@H](O)CC[C@]12C	NA	Merck, 428297078	Lipids and lipid-like molecules	methanol
Organic acids mix							MSK-OA
Amino acid mix							MSK-A2-S
NIST plasma 1950							NIST Plasma 1950

## Sheet: S3
Internal standard	Concentration	Vendor
TRISODIUM CITRATE, HEMI-HYDRATE (1,5,6-CARBOXY- 13C3, 99%)	25 uM	Cambridge Isotope Laboratories, MSK-OA-1
DL-VANILMANDELIC ACID, SODIUM SALT (13C6, 99%)	25 uM	Cambridge Isotope Laboratories, MSK-OA-1
PHTHALIC ACID, DISODIUM SALT (13C4, 99%)	25 uM	Cambridge Isotope Laboratories, MSK-OA-1
GLYCINE, N-BENZOYL (HIPPURIC ACID) (RING-13C6, 99%)	25 uM	Cambridge Isotope Laboratories, MSK-OA-1
HOMOVANILLIC ACID, SODIUM SALT (13C2, 98-99%)	25 uM	Cambridge Isotope Laboratories, MSK-OA-1
DL-2-HYDROXYGLUTARIC ACID, DISODIUM SALT (13C5, 99%)	25 uM	Cambridge Isotope Laboratories, MSK-OA-1
ADIPIC ACID, DISODIUM SALT (13C6, 99%)	25 uM	Cambridge Isotope Laboratories, MSK-OA-1
ALPHA-KETOGLUTARIC ACID, DISODIUM SALT (1,2,3,4- 13C4, 99%)	25 uM	Cambridge Isotope Laboratories, MSK-OA-1
URIC ACID, SODIUM SALT (15N2, 98%)	25 uM	Cambridge Isotope Laboratories, MSK-OA-1
MALIC ACID, DISODIUM SALT MONOHYDRATE (13C4, 99%)	25 uM	Cambridge Isotope Laboratories, MSK-OA-1
OROTIC ACID, SODIUM SALT (15N2, 98%)	25 uM	Cambridge Isotope Laboratories, MSK-OA-1
TRANS-ACONITIC ACID (2,4,4'-13C3, 99%) CHEMICAL PURITY 95%	25 uM	Cambridge Isotope Laboratories, MSK-OA-1
SUCCINIC ACID, DISODIUM SALT (13C4, 99%)	25 uM	Cambridge Isotope Laboratories, MSK-OA-1
METHYLMALONIC ACID, DISODIUM SALT (13C4, 99%)	25 uM	Cambridge Isotope Laboratories, MSK-OA-1
FUMARIC ACID, DISODIUM SALT (13C4, 99%)	25 uM	Cambridge Isotope Laboratories, MSK-OA-1
MALEIC ACID, DISODIUM SALT MONOHYDRATE (13C4, 99%)	25 uM	Cambridge Isotope Laboratories, MSK-OA-1
ALPHA-KETOISOCAPROIC ACID, SODIUM SALT (13C6, 99%)	25 uM	Cambridge Isotope Laboratories, MSK-OA-1
MALONIC ACID, DISODIUM SALT (13C3, 99%)	25 uM	Cambridge Isotope Laboratories, MSK-OA-1
SODIUM BENZOATE (RING-13C6, 99%)	25 uM	Cambridge Isotope Laboratories, MSK-OA-1
ALPHA-KETOISOVALERIC ACID, SODIUM SALT (13C5, 98%)	25 uM	Cambridge Isotope Laboratories, MSK-OA-1
OXALIC ACID, DISODIUM SALT (1,2-13C2, 99%)	25 uM	Cambridge Isotope Laboratories, MSK-OA-1
SODIUM D-3-HYDROXYBUTYRATE (13C4, 99%) 97% CHEMICAL PURITY	25 uM	Cambridge Isotope Laboratories, MSK-OA-1
ALPHA-KETOBUTYRIC ACID, SODIUM SALT (13C4, 98%)	25 uM	Cambridge Isotope Laboratories, MSK-OA-1
SODIUM L-LACTATE (13C3, 98%)	25 uM	Cambridge Isotope Laboratories, MSK-OA-1
SODIUM BUTYRATE (13C4, 99%)	125 uM	Sigma-Aldrich, SBR00035
SODIUM ISOBUTYRATE (13C4, 99%)	125 uM	Cambridge Isotope Laboratories, MSK-OA-1
SODIUM PYRUVATE (13C3, 99%)	25 uM	Cambridge Isotope Laboratories, MSK-OA-1
GLYCOLIC ACID, SODIUM SALT (1,2-13C2, 99%)	25 uM	Cambridge Isotope Laboratories, MSK-OA-1
SODIUM PROPIONATE (13C3, 99%)	125 uM	Sigma-Aldrich, SBR00035
SODIUM ACETATE (1,2-13C2, 99%)	125 uM	Sigma-Aldrich, SBR00035
Alanine 13C3, 15N	25 uM	Cambridge Isotope Laboratories, MSK-A2-1.2
Arginine 13C6, 15N4	25 uM	Cambridge Isotope Laboratories, MSK-A2-1.2
Aspartic acid 13C4, 15N	25 uM	Cambridge Isotope Laboratories, MSK-A2-1.2
Cystine 13C6, 15N2	12.5 uM	Cambridge Isotope Laboratories, MSK-A2-1.2
Glutamic acid 13C5, 15N	25 uM	Cambridge Isotope Laboratories, MSK-A2-1.2
Glycine 13C2, 15N	25 uM	Cambridge Isotope Laboratories, MSK-A2-1.2
Histidine 13C6, 15N3	25 uM	Cambridge Isotope Laboratories, MSK-A2-1.2
Isoleucine 13C6, 15N	25 uM	Cambridge Isotope Laboratories, MSK-A2-1.2
Lysine 13C6, 15N2	25 uM	Cambridge Isotope Laboratories, MSK-A2-1.2
Methionine 13C5, 15N	25 uM	Cambridge Isotope Laboratories, MSK-A2-1.2
Phenylalanine 13C9, 15N	25 uM	Cambridge Isotope Laboratories, MSK-A2-1.2
Proline 13C5, 15N	25 uM	Cambridge Isotope Laboratories, MSK-A2-1.2
Serine 13C3, 15N	25 uM	Cambridge Isotope Laboratories, MSK-A2-1.2
Threonine 13C4, 15N	25 uM	Cambridge Isotope Laboratories, MSK-A2-1.2
Tyrosine 13C9, 15N	25 uM	Cambridge Isotope Laboratories, MSK-A2-1.2
Valine 13C5, 15N	25 uM	Cambridge Isotope Laboratories, MSK-A2-1.2
Hexanoic acid-d3	25 uM	TRC-I917572
Indole-propionic acid-d2	25 uM	TRC-I627172
GABA-d6	25 uM	Sigma-Aldrich, 615587
ISOVALERIC ACID-D9	25 uM	Cayman chemical,Item No. 28497
4-METHYLVALERIC ACID-D11	25 uM	Sigma-Aldrich, 809004
Valeric acid-D9	25 uM	Cayman chemical,Item No. 28870

## Sheet: S4
ID	sample_name	sex	Line/Strain
MZI000608	GF_1	male	B6NTac GF
MZI000641	GF_2	male	B6NTac GF
MZI000642	GF_3	male	B6NTac GF
MZI000661	GF_4	female	B6NTac GF
MZI000661	GF_5	female	B6NTac GF
MZI000663	GF_6	female	B6NTac GF
LAR_708508	SPF_1	male	C57BL/6J
LAR_708509	SPF_2	male	C57BL/6J
LAR_708510	SPF_3	male	C57BL/6J
LAR_708511	SPF_4	female	C57BL/6J
LAR_708512	SPF_5	female	C57BL/6J
LAR_708515	SPF_6	female	C57BL/6J

## Sheet: S5
name_original	GF_plasma_1	GF_plasma_2	GF_plasma_3	GF_plasma_4	GF_plasma_5	GF_plasma_6	SPF_plasma_1	SPF_plasma_2	SPF_plasma_3	SPF_plasma_4	SPF_plasma_5	SPF_plasma_5	p_value	p_value_adj
1-3-7-Trimethyluric acid	ND	ND	ND	ND	ND	ND	ND	ND	ND	ND	ND	ND
1-Methyluric acid	ND	ND	ND	ND	ND	ND	ND	ND	ND	ND	ND	ND
12-Hydroxystearic acid	14.9153	15.6627	13.0075	12.0419	14.2176	13.6129	15.9502	12.7241	14.0172	15.9502	11.0563	10.8924	0.885234	0.994372
2-3-Dihydroxybenzoic acid	ND	ND	ND	ND	ND	ND	ND	ND	ND	ND	ND	ND
2-Aminoheptanoic acid	1.20288	0.563557	1.03671	0.85461	1.21877	1.36744	0.615356	1.15618	0.69881	0.689153	1.05696	0	0.191267	0.300044
2-Hydroxyhippuric acid	59.3158	67.6836	58.2831	50.3583	58.6235	58.2713	54.4369	71.1426	60.2751	54.4112	71.8945	49.314	1	1
2-Hydroxyisovaleric acid	247.56	240.924	250.998	235.101	247.502	251.99	264.728	284.865	256.689	264.728	284.065	254.108	0.0303828	0.0622848
2-Ketobutyric acid	8.5675	8.97449	9.83183	7.43147	8.5675	9.83183	6.17037	7.14089	6.02785	6.17037	7.14089	4.92371	0.0303828	0.0622848
2-Ketoglutaric acid	117.233	149.239	105.675	88.0047	117.233	105.675	92.7195	106.335	89.9326	92.7195	106.335	86.1891	0.312321	0.434074
2-Ketoisocaproic acid	0	0	0	0	0	0	10.7804	12.4755	10.2584	10.7804	12.4755	9.33812	0.0210706	0.0622848
3-Hydroxyanthranilic acid	ND	ND	ND	ND	ND	ND	ND	ND	ND	ND	ND	ND
3-hydroxybutyric acid	143.128	146.735	118.254	125.631	146.618	132.45	300.047	337.427	312.696	249.436	316.572	297.044	0.0303828	0.0622848
3-Hydroxyhippuric acid	ND	ND	ND	ND	ND	ND	ND	ND	ND	ND	ND	ND
3-hydroxykynurenine	ND	ND	ND	ND	ND	ND	ND	ND	ND	ND	ND	ND
3-Indoleacetic acid	0	0	0	0	0	0	0.257879	0.198041	0.198944	0.257879	0.198041	0.144763	0.0210706	0.0622848
3-Indoleacetonitrile	0	0	0	0	0	0	0.0316407	0.0610702	0.0652887	0.0316407	0.0610702	0.0243225	0.0210706	0.0622848
3-Indoleacrylic acid	0	0	0	0	0	0	13.1731	22.1037	22.6143	13.1731	22.1037	10.982	0.0210706	0.0622848
3-Methylxanthine	ND	ND	ND	ND	ND	ND	ND	ND	ND	ND	ND	ND
3-Phenylpropionylglycine	32.8094	28.7864	26.753	22.9552	31.6517	22.2538	39.9655	22.0306	29.0551	38.7452	22.1181	15.7629	0.885234	0.994372
4-Aminobenzoic acid	15.5585	16.5376	15.3982	14.9129	14.683	15.8939	12.628	13.1614	12.7813	9.38585	13.6717	10.8465	0.0303828	0.0622848
4-Hydroxycinnamic acid	123.841	124.48	151.096	148.566	123.647	151.298	139.873	136.334	151.265	140.653	136.673	135.647	0.885234	0.994372
4-Hydroxyhippuric acid	1.8717	1.71432	1.76598	1.48917	1.8717	1.76598	2.54675	2.54065	1.77965	2.76961	2.51001	1.68569	0.312321	0.434074
5-Keto-D-gluconate	ND	ND	ND	ND	ND	ND	ND	ND	ND	ND	ND	ND
5alpha-Cholestanol	ND	ND	ND	ND	ND	ND	ND	ND	ND	ND	ND	ND
6-Hydroxynicotinic acid	ND	ND	ND	ND	ND	ND	ND	ND	ND	ND	ND	ND
Acetic acid	5.55795	5.68278	3.26381	6.28674	2.22739	6.89796	537.281	538.276	524.5	537.281	548.276	526.049	0.0303828	0.0622848
Acetylspermidine	NM	NM	NM	NM	NM	NM	NM	NM	NM	NM	NM	NM
Aconitic acid	2.87256	2.72626	2.13408	2.31044	2.87256	2.13408	2.08216	2.32199	1.94459	2.08216	2.32199	1.73916	0.112351	0.191933
Adipic acid	1.12613	0.568048	0.709908	0.672941	0.700115	0.389466	0.832569	0.631819	0.943546	0.727652	0.709908	0.433975	0.885234	0.994372
Agmantine	NM	NM	NM	NM	NM	NM	NM	NM	NM	NM	NM	NM
Alanine	422.194	444.542	353.145	360.296	420.386	386.189	408.158	502.536	392.46	420.913	346.803	356.985	1	1
Arachidonic acid	0.0761882	0.0914991	0.145871	0.0935244	0.0989413	0.148822	0.042055	0.151306	0.0535267	0.0486452	0.158115	0.0358443	0.312321	0.434074
Aspartic acid	7.43024	6.06857	7.03647	6.62694	4.69271	6.54086	2.54583	1.96734	2.02718	4.60551	4.83024	2.05804	0.0303828	0.0622848
Benzoic acid	16.8446	8.30347	11.3612	10.0412	11.4771	8.89677	11.7124	9.43786	12.9421	11.4549	10.3866	8.5191	0.885234	0.994372
Butyric acid	DNQ	DNQ	DNQ	DNQ	DNQ	DNQ	DNQ	DNQ	DNQ	DNQ	DNQ	DNQ
Cholestenone	3885.38	3713.74	3105.51	3037.28	3785.12	3264.83	3231.56	3863.59	3199.21	3208.54	3863.6	2791.1	0.470486	0.632457
Cinnamoylglycine	6.78098	8.52317	8.83693	8.4031	6.88546	14.3562	11.0559	11.104	14.8598	10.3774	11.4771	10.751	0.193931	0.300044
Citramalic acid	ND	ND	ND	ND	ND	ND	ND	ND	ND	ND	ND	ND
Citric acid	205.215	216.503	218.314	179.645	214.843	192.275	322.448	328.043	298.947	294.453	300.021	264.519	0.0303828	0.0622848
Creatinine	52.4043	21.3972	42.4577	54.3071	41.4862	52.9228	22.6822	76.7757	75.0572	49.2757	61.5969	47.2005	0.665006	0.865563
Cystine	109.999	92.6852	81.2456	82.2091	109.999	81.9218	122.479	128.234	129.187	122.655	128.214	114.408	0.0303828	0.0622848
Daidzein	ND	ND	ND	ND	ND	ND	ND	ND	ND	ND	ND	ND
Dihydroferulic acid	0.134085	0.170978	0.124946	0.131018	0.134085	0.124946	0.456081	0.451889	0.471804	0.456081	0.451889	0.294386	0.0303828	0.0622848
Dihydrothymine	ND	ND	ND	ND	ND	ND	ND	ND	ND	ND	ND	ND
Dimethylmalonic acid	10.6245	11.883	11.3072	9.45731	10.6245	11.3072	10.7652	12.7433	10.898	10.7652	12.7433	9.22957	1	1
Dimethylsuccinic acid	112.421	115.979	100.462	100.327	109.822	109.749	93.4381	100.543	93.7837	95.9546	103.892	86.7155	0.060602	0.11294
Ectoine	94.6607	94.5444	41.59	97.4209	95.9741	42.1851	91.697	101.304	105.556	95.2117	101.006	60.4892	0.665006	0.865563
Enterolactone	ND	ND	ND	ND	ND	ND	ND	ND	ND	ND	ND	ND
Equol	ND	ND	ND	ND	ND	ND	ND	ND	ND	ND	ND	ND
Erythronic acid	0	0	0	0	0	0	8.13682	2.62884	2.16136	8.13682	2.62884	1.11889	0.0210706	0.0622848
Fumaric acid	10.9483	12.1154	10.7205	9.8963	11.7241	10.3407	18.1214	19.1451	16.6347	18.8592	18.9079	16.2104	0.0303828	0.0622848
GABA	1.73687	1.94507	1.79035	1.87741	1.31701	1.81162	1.16767	1.64333	1.92562	1.27287	1.66153	1.87539	0.470486	0.632457
Glutamic acid	117.313	125.755	103.239	101.66	117.313	103.239	37.2837	42.6644	34.6386	37.2837	42.6644	31.2385	0.0303828	0.0622848
Glycine	465.188	480.092	420.357	407.433	465.347	420.927	248.399	285.894	233.244	248.655	285.346	215.975	0.0303828	0.0622848
Glycolic acid	66.1341	62.5248	51.3312	50.7376	66.1341	51.3312	31.8725	45.2809	31.7332	31.8725	45.2809	29.1215	0.0303828	0.0622848
Harman	ND	ND	ND	ND	ND	ND	ND	ND	ND	ND	ND	ND
Heptanoic acid	DNQ	DNQ	DNQ	DNQ	DNQ	DNQ	DNQ	DNQ	DNQ	DNQ	DNQ	DNQ
Hexadecanedioic acid	ND	ND	ND	ND	ND	ND	ND	ND	ND	ND	ND	ND
Hexanoic acid	0	0	0	0	0	0	3.55368	3.81985	3.51091	3.64857	3.13524	2.76873	0.0210706	0.0622848
Hippuric acid	3.54053	3.05433	4.53564	4.4693	3.51351	4.56234	6.73351	8.41331	9.29821	6.74363	8.41325	6.73351	0.029401	0.0622848
Histidine	34.1975	45.7329	51.2393	34.2952	34.1975	51.2393	52.6098	54.1066	59.1543	52.6098	54.1066	56.0829	0.0303828	0.0622848
Homovanillic acid	ND	ND	ND	ND	ND	ND	ND	ND	ND	ND	ND	ND
Hydroxyglutaric acid	ND	ND	ND	ND	ND	ND	ND	ND	ND	ND	ND	ND
Hydroxyhexadecanoic acid	ND	ND	ND	ND	ND	ND	ND	ND	ND	ND	ND	ND
Hydroxyhexanoic acid	1.98058	2.3235	2.05646	1.78546	1.91242	2.08539	2.62259	2.98378	2.6695	2.24525	2.63574	2.10524	0.060602	0.11294
Hydroxyoctanoic acid	2.5904	2.25259	1.64254	1.71079	2.50187	1.6195	3.38756	2.58053	2.29938	3.8966	2.13896	2.29026	0.193931	0.300044
Hydroxyphenylacetic acid	ND	ND	ND	ND	ND	ND	ND	ND	ND	ND	ND	ND
Indole-3-carbinol	329.223	337.564	310.568	288.88	329.223	310.568	431.82	491.545	420.45	431.82	491.545	351.086	0.0303828	0.0622848
Indole-3-lactic acid	0	0	0	0	0	0	1.20421	1.21985	1.11264	1.20421	1.21985	1.02356	0.0210706	0.0622848
indole-3-pyruvic acid	ND	ND	ND	ND	ND	ND	ND	ND	ND	ND	ND	ND
Indole-carboxaldehyde	ND	ND	ND	ND	ND	ND	ND	ND	ND	ND	ND	ND
Indole-propionic acid	0	0	0	0	0	0	6.78072	7.48677	6.68636	6.78072	7.48677	6.37376	0.0210706	0.0622848
Isobutyric acid	DNQ	DNQ	DNQ	DNQ	DNQ	DNQ	DNQ	DNQ	DNQ	DNQ	DNQ	DNQ
Isocaproic acid	ND	ND	ND	ND	ND	ND	ND	ND	ND	ND	ND	ND
Isoleucine	32.0339	35.6711	34.4362	36.3365	32.2143	34.3584	31.0064	39.2514	35.6893	31.6736	39.2454	39.6563	1	1
Isovaleric acid	DNQ	DNQ	DNQ	DNQ	DNQ	DNQ	DNQ	DNQ	DNQ	DNQ	DNQ	DNQ
Kynurenine	7.27384	8.25901	7.72722	7.53457	7.27384	7.72722	6.55597	7.70319	7.2647	6.55597	7.70319	5.93968	0.112351	0.191933
Lactic acid	5430.26	5397.02	3815	4014.07	5430.26	3815	2742.21	3735.52	2111.56	2742.21	3735.52	2263.1	0.0303828	0.0622848
Leucine	148.227	150.286	130.24	124.706	148.227	130.24	177.776	206.476	165.974	177.776	206.476	156.682	0.0303828	0.0622848
Levulinic acid	ND	ND	ND	ND	ND	ND	ND	ND	ND	ND	ND	ND
Lysine	262.553	265.023	241.414	198.843	262.553	241.414	304.544	343.683	314.049	304.544	343.683	248.832	0.112351	0.191933
Maleic acid	ND	ND	ND	ND	ND	ND	ND	ND	ND	ND	ND	ND
Malic acid	56.7903	57.0219	53.0956	50.7396	56.7903	53.0956	118.361	134.212	111.514	118.361	134.212	98.5988	0.0303828	0.0622848
Malonic acid	251.297	246.71	249.564	233.975	251.346	249.992	288.397	324.176	284.046	288.34	324.642	260.133	0.0303828	0.0622848
Methionine	63.6874	62.6212	56.1148	55.1124	63.3561	56.2884	60.206	70.7629	58.144	60.1287	70.6514	51.8137	1	1
Methylcysteine	8.76034	7.00499	7.06489	7.51654	8.76034	7.06489	8.40014	8.6213	8.61189	8.40014	8.6213	6.67568	0.885234	0.994372
Methylmalonic acid	31.773	35.5006	22.7714	27.911	34.9755	28.6663	28.9011	36.1884	29.6698	29.4534	38.7989	24.578	1	1
N-methylnicotin amide	90.7896	88.785	87.8003	70.0498	90.7896	87.8003	57.66	75.3565	64.6471	57.66	75.3565	62.2963	0.060602	0.11294
Naringenin	ND	ND	ND	ND	ND	ND	ND	ND	ND	ND	ND	ND
Nutriacholic acid	ND	ND	ND	ND	ND	ND	ND	ND	ND	ND	ND	ND
Orotic acid	0.00788061	0.00885391	0.005093	0.00522612	0.00331094	0.00446713	0.00479201	0.00641398	0.00276192	0.00422681	0.00577286	0.00416124	0.193931	0.300044
Oxalic acid	72.339	76.4155	55.0532	58.7887	72.339	55.0532	52.4464	37.7335	41.6548	52.4464	37.7335	64.1945	0.112351	0.191933
Palmitoleic acid	2257.8	2369.46	2025.64	1749.59	2257.8	2025.64	2455.85	2862.5	2369.39	2455.85	2862.5	1978.65	0.312321	0.434074
Palmitoylethanolamide	ND	ND	ND	ND	ND	ND	ND	ND	ND	ND	ND	ND
Phenylacetylglutamine	ND	ND	ND	ND	ND	ND	ND	ND	ND	ND	ND	ND
Phenylalanine	57.0426	58.852	51.6166	47.2207	57.0426	51.6166	78.8838	90.0566	76.4571	78.8838	90.0566	67.6663	0.0303828	0.0622848
Phenylvaleric acid	ND	ND	ND	ND	ND	ND	ND	ND	ND	ND	ND	ND
Phthalic acid	ND	ND	ND	ND	ND	ND	ND	ND	ND	ND	ND	ND
Piperine	ND	ND	ND	ND	ND	ND	ND	ND	ND	ND	ND	ND
Proline	80.8342	75.4651	63.1121	59.5058	80.8342	63.1121	104.415	116.032	94.9088	104.415	116.032	84.1038	0.0303828	0.0622848
Propionic acid	DNQ	DNQ	DNQ	DNQ	DNQ	DNQ	DNQ	DNQ	DNQ	DNQ	DNQ	DNQ
Propylparaben	26.587	25.8898	31.0261	28.549	26.587	31.0261	22.3768	19.9644	20.3762	22.3768	19.9644	14.7956	0.0303828	0.0622848
Putrescine	NM	NM	NM	NM	NM	NM	NM	NM	NM	NM	NM	NM
Pyruvic acid	214.654	197.978	161.918	210.068	214.154	181.921	117.983	117.441	116.411	114.834	115.819	97.7102	0.0303828	0.0622848
Quinolinic acid	0.908473	0.680754	0.43093	0.576678	0.908473	0.43093	0.933097	1.05812	0.762275	0.933097	1.05812	0.958565	0.060602	0.11294
Serine	184.003	175.463	163.637	151.013	151.898	180.38	151.483	178.618	141.804	144.336	185.363	132.507	0.193931	0.300044
Spermidine	NM	NM	NM	NM	NM	NM	NM	NM	NM	NM	NM	NM
Spermine	NM	NM	NM	NM	NM	NM	NM	NM	NM	NM	NM	NM
Stearoylethanolamide	ND	ND	ND	ND	ND	ND	ND	ND	ND	ND	ND	ND
Stigmasterol	582.101	581.94	476.592	515.035	582.101	476.592	427.999	479.512	584.673	427.999	479.512	576.095	0.885234	0.994372
Suberic acid	0	0	0	0	0	0	3.71056	3.45452	3.422	3.71056	3.45452	2.15462	0.0210706	0.0622848
Succinic acid	103.047	97.1634	84.8446	82.5916	103.047	84.8446	69.9274	81.9851	66.2176	69.9274	81.9851	60.2079	0.0303828	0.0622848
Sumikis acid	ND	ND	ND	ND	ND	ND	ND	ND	ND	ND	ND	ND
Syringic acid	1.4256	1.01868	0.364594	0.639341	1.4256	0.364594	0.948743	0.542922	0.436737	0.948743	0.542922	0.215023	0.312321	0.434074
Threonine	152.529	137.452	127.282	123.436	152.529	127.282	141.229	161.289	127.274	141.229	161.289	119.308	1	1
Tricarballylic acid	43.5163	47.5433	49.3917	45.3724	43.5163	49.3917	46.7114	40.1776	47.311	46.7114	40.1776	50.7522	1	1
Tryptamine	4.98183	4.3845	2.67292	3.81592	4.98183	2.67292	2.92337	3.26366	3.34578	2.92337	3.26366	3.13696	0.312321	0.434074
Tyrosine	96.098	96.3536	65.9286	80.8681	80.855	82.661	125.925	145.328	118.01	128.938	150.057	108.603	0.0303828	0.0622848
Tyrosol	1.61074	2.10064	1.87871	1.47996	1.60741	1.86286	2.67394	3.39199	2.59482	2.77451	3.39199	2.20121	0.0303828	0.0622848
Undecanedioic acid	20.1193	21.2044	20.6572	20.3787	20.0082	20.8284	20.81	19.8261	20.891	20.8154	19.8615	20.7252	0.885234	0.994372
Ureidopropionic acid	4.21513	3.51023	3.66507	4.20215	4.21513	3.66507	7.58359	10.6521	7.35487	7.58359	10.6521	7.81127	0.0303828	0.0622848
Uric acid	111.429	121.241	97.3644	99.5616	111.382	115.467	89.4938	86.5772	86.432	87.5656	84.0989	65.7665	0.0303828	0.0622848
Valeric acid	0	0	0	0	0	0	1.41534	1.63247	1.42646	1.50556	1.56318	1.35222	0.0210706	0.0622848
Valine	204.793	207.621	162.709	176.09	190.448	179.471	201.793	226.553	188.628	206.48	223.38	175.425	1	1
Vanillylmandelic acid	1.22513	0.92591	1.13949	0.767703	1.17246	1.01588	0.883478	1.33478	1.03904	0.854628	1.48616	0.776705	0.885234	0.994372
NM = not measured
ND = not detected
DNQ = detected not quantified

## Sheet: S6
name_original	GF_liver_1	GF_liver_2	GF_liver_3	GF_liver_4	GF_liver_5	GF_liver_6	SPF_liver_1	SPF_liver_2	SPF_liver_3	SPF_liver_4	SPF_liver_5	SPF_liver_6	p_value	p_value_adj
1-3-7-Trimethyluric acid	ND	ND	ND	ND	ND	ND	ND	ND	ND	ND	ND	ND
1-Methyluric acid	ND	ND	ND	ND	ND	ND	ND	ND	ND	ND	ND	ND
12-Hydroxystearic acid	0.428038	0.32937	0.395006	0.479303	0.254316	0.156585	ND	ND	ND	ND	ND	ND	0.00277843	0.0165485
2-3-Dihydroxybenzoic acid	ND	ND	ND	ND	ND	ND	ND	ND	ND	ND	ND	ND
2-Aminoheptanoic acid	ND	ND	ND	ND	ND	ND	ND	ND	ND	ND	ND	ND
2-Hydroxyhippuric acid	0.078494	0.081511	0.095618	0.107945	0.085934	0.088831	0.02652	0.031749	0.044239	0.054353	0.041605	0.036816	0.00507487	0.0165485
2-Hydroxyisovaleric acid	1.23128	1.23352	1.29377	1.1865	1.1948	1.1843	1.0942	1.03896	0.882299	0.890699	0.703788	0.691549	0.00507487	0.0165485
2-Ketobutyric acid	0.04615	0.054085	0.05283	0.048821	0.039269	0.036976	0.006816	0.004538	0.005035	0.006251	0.004783	0.004815	0.00507487	0.0165485
2-Ketoglutaric acid	0.009494	0.012724	0.016637	0.015575	0.009368	0.013181	0.016768	0.009564	0.013811	0.015364	0.010532	0.010947	0.810181	0.906919
2-Ketoisocaproic acid	DNQ	DNQ	DNQ	DNQ	DNQ	DNQ	DNQ	DNQ	DNQ	DNQ	DNQ	DNQ
3-Hydroxyanthranilic acid	ND	ND	ND	ND	ND	ND	ND	ND	ND	ND	ND	ND
3-hydroxybutyric acid	0.158236	0.160451	0.230023	0.21151	0.256069	0.243541	0.255838	0.268509	0.225026	0.235123	0.254237	0.266287	0.0926958	0.182952
3-Hydroxyhippuric acid	ND	ND	ND	ND	ND	ND	ND	ND	ND	ND	ND	ND
3-hydroxykynurenine	ND	ND	ND	ND	ND	ND	ND	ND	ND	ND	ND	ND
3-Indoleacetic acid	ND	ND	ND	ND	ND	ND	ND	ND	ND	ND	ND	ND
3-Indoleacetonitrile	ND	ND	ND	ND	ND	ND	ND	ND	ND	ND	ND	ND
3-Indoleacrylic acid	ND	ND	ND	ND	ND	ND	ND	ND	ND	ND	ND	ND
3-Methylxanthine	ND	ND	ND	ND	ND	ND	ND	ND	ND	ND	ND	ND
3-Phenylpropionylglycine	0.127866	0.145696	0.084458	0.082744	0.165723	0.082418	0.157556	0.148108	0.153878	0.143831	0.096303	0.072457	0.575174	0.798852
4-Aminobenzoic acid	0.064616	0.070478	0.109195	0.110236	0.060773	0.070699	0.075396	0.071377	0.104131	0.098797	0.083613	0.071701	0.378478	0.545881
4-Hydroxycinnamic acid	1.84341	1.82292	1.83573	1.8943	1.8442	1.82405	1.68579	1.76516	1.23883	1.33416	1.20784	1.31699	0.00507487	0.0165485
4-Hydroxyhippuric acid	ND	ND	ND	ND	ND	ND	ND	ND	ND	ND	ND	ND	0.00823902	0.0237664
5-Keto-D-gluconate	ND	ND	ND	ND	ND	ND	ND	ND	ND	ND	ND	ND
5alpha-Cholestanol	ND	ND	ND	ND	ND	ND	ND	ND	ND	ND	ND	ND
6-Hydroxynicotinic acid	0.000173	0.00235	0.006406	0.003871	0.015452	0.012824	0.010656	0.00343	0.012593	0.001467	0.004315	0.02315	0.810181	0.906919
Acetic acid	0.0659	0.06746	0.070756	0.06666	0.072549	0.072676	9.17331	6.29234	6.22648	4.68697	4.73071	4.31726	0.00507487	0.0165485
Acetylspermidine	NM	NM	NM	NM	NM	NM	NM	NM	NM	NM	NM	NM
Aconitic acid	0.000344	0.000197	0.000456	0.000321	0.000291	0	0.000329	0.000245	0.000291	0.00034	0.000231	0.000394	0.810181	0.906919
Adipic acid	0.008776	0.008117	0.008948	0.010429	0.005544	0.005976	0.004453	0.00749	0.006999	0.006653	0.005012	0.00635	0.128205	0.218532
Agmantine	NM	NM	NM	NM	NM	NM	NM	NM	NM	NM	NM	NM
Alanine	3.36421	3.59367	5.64283	5.21499	3.39908	3.44691	5.36623	5.12322	3.60585	3.7259	3.10531	3.16867	0.936186	0.975194
Arachidonic acid	DNQ	DNQ	DNQ	DNQ	DNQ	DNQ	DNQ	DNQ	DNQ	DNQ	DNQ	DNQ
Aspartic acid	0.138859	0.147944	0.135749	0.142529	0.144208	0.149698	0.149378	0.141787	0.098212	0.110378	0.094616	0.090238	0.0926958	0.182952
Benzoic acid	0.040062	0.050319	0.052273	0.039657	0.04345	0.042641	0.030745	0.298261	0.031514	0.029145	0.01891	0.02273	0.0655522	0.1446
Butyric acid	DNQ	DNQ	DNQ	DNQ	DNQ	DNQ	DNQ	DNQ	DNQ	DNQ	DNQ	DNQ
Cholestenone	0.043532	0.032838	0.099991	0.074726	0.139466	0.110711	0.1065	0.056744	0.083173	0.138667	0.150119	0.141021	0.643552	0.875746
Cinnamoylglycine	0.107348	0.090015	0.087234	0.088463	0.059655	0.068874	0.094844	0.110022	0.030837	0.026094	0.081314	0.098041	1	1
Citramalic acid	0.057024	0.08784	0.181299	0.190131	0.260615	0.292838	0.66727	0.659481	1.64053	1.28532	0.736237	0.600363	0.00507487	0.0165485
Citric acid	0.050309	0.063313	0.067704	0.066259	0.03464	0.035717	0.042899	0.037183	0.053945	0.056818	0.053995	0.046896	0.688921	0.875746
Creatinine	0.25865	0.396503	0.672323	0.814055	0.254653	0.461971	0.754948	0.36929	0.512506	0.625294	0.671783	0.356904	0.688921	0.875746
Cystine	0.102789	0.145504	0.261573	0.246313	0.31764	0.297134	0.107178	0.111246	0.121917	0.121917	0.110011	0.145765	0.0921251	0.182952
Daidzein	ND	ND	ND	ND	ND	ND	ND	ND	ND	ND	ND	ND
Dihydroferulic acid	0.000337	0.00021	0.000711	0.000498	0.000592	0.000567	0.001242	0.000517	0.001124	0.001111	0.000279	0.000746	0.128205	0.218532
Dihydrothymine	ND	ND	ND	ND	ND	ND	ND	ND	ND	ND	ND	ND
Dimethylmalonic acid	0.033784	0.03497	0.043977	0.042126	0.029632	0.033054	0.029472	0.02699	0.025471	0.027764	0.028703	0.034905	0.0202406	0.0523463
Dimethylsuccinic acid	0.084297	0.087479	0.122825	0.126017	0.135632	0.141325	0.182176	0.169888	0.176808	0.190406	0.174076	0.166471	0.00507487	0.0165485
Ectoine	0.405632	0.586818	0.645416	0.693775	0.696753	0.729927	1.16338	1.29237	2.25734	2.1377	0.57224	0.674827	0.128205	0.218532
Enterolactone	ND	ND	ND	ND	ND	ND	ND	ND	ND	ND	ND	ND
Equol	ND	ND	ND	ND	ND	ND	ND	ND	ND	ND	ND	ND
Erythronic acid	0.042966	0.080169	0.180813	0.216744	0.156131	0.272115	0.616067	0.60389	1.68029	1.24581	0.614392	0.51213	0.00507487	0.0165485
Fumaric acid	0.181852	0.198295	0.122306	0.122597	0.170783	0.174739	0.1332	0.125128	0.103504	0.11211	0.122938	0.124149	0.128205	0.218532
GABA	0.024605	0.026377	0.026769	0.023821	0.023301	0.024915	0.031955	0.032856	0.048581	0.050301	0.032801	0.033803	0.00507487	0.0165485
Glutamic acid	0.445917	0.5078	0.556378	0.548042	0.743724	0.793811	0.735239	0.655801	0.838422	0.88831	0.658335	0.668323	0.128205	0.218532
Glycine	2.15864	2.33282	2.88908	2.72348	1.81849	1.85181	1.54064	1.42493	1.30618	1.37842	1.44771	1.45537	0.00507487	0.0165485
Glycolic acid	0.007251	0.007771	0.017296	0.014891	0.011558	0.012593	0.017678	0.015684	0.016414	0.01819	0.009574	0.012395	0.173485	0.289142
Harman	ND	ND	ND	ND	ND	ND	ND	ND	ND	ND	ND	ND
Heptanoic acid	DNQ	DNQ	DNQ	DNQ	DNQ	DNQ	DNQ	DNQ	DNQ	DNQ	DNQ	DNQ
Hexadecanedioic acid	ND	ND	ND	ND	ND	ND	ND	ND	ND	ND	ND	ND
Hexanoic acid	DNQ	DNQ	DNQ	DNQ	DNQ	DNQ	DNQ	DNQ	DNQ	DNQ	DNQ	DNQ
Hippuric acid	ND	ND	ND	ND	ND	ND	0.002019	0.001788	0.001307	0.001323	0.001339	0.001191	0.00277843	0.0165485
Histidine	0.294013	0.50402	0.249212	0.238172	0.325732	0.017373	0.25655	0.219184	0.247637	0.247637	0.223454	0.246182	0.297107	0.438166
Homovanillic acid	ND	ND	ND	ND	ND	ND	ND	ND	ND	ND	ND	ND
Hydroxyglutaric acid	6.4e-05	7.21e-05	0.00739	0.005909	0.000249	0.007167	0.000118	8.88e-05	7.01e-05	5.97e-05	5.21e-05	0.010676	0.297953	0.438166
Hydroxyhexadecanoic acid	ND	ND	ND	ND	ND	ND	ND	ND	ND	ND	ND	ND
Hydroxyhexanoic acid	DNQ	0.026661	0.026269	0.026663	0.031975	0.027045	0.020433	0.019258	0.013695	0.015381	0.016876	0.014699	0.0655522	0.1446
Hydroxyoctanoic acid	0.024217	0.025814	0.028635	0.026363	0.02608	0.033051	0.017879	0.018311	0.010766	0.015066	0.015875	0.016214	0.00507487	0.0165485
Hydroxyphenylacetic acid	ND	ND	ND	ND	ND	ND	ND	ND	ND	ND	ND	ND
Indole-3-carbinol	1.03971	0.994302	1.12001	1.07368	1.07056	1.07201	0.747592	0.835955	0.741459	0.868938	0.869891	0.8939	0.00507487	0.0165485
Indole-3-lactic acid	ND	ND	ND	ND	ND	ND	ND	ND	ND	ND	ND	ND
indole-3-pyruvic acid	ND	ND	ND	ND	ND	ND	ND	ND	ND	ND	ND	ND
Indole-carboxaldehyde	ND	ND	ND	ND	ND	ND	ND	ND	ND	ND	ND	ND
Indole-propionic acid	ND	ND	ND	ND	ND	ND	ND	ND	ND	ND	ND	ND
Isobutyric acid	DNQ	DNQ	DNQ	DNQ	DNQ	DNQ	DNQ	DNQ	DNQ	DNQ	DNQ	DNQ
Isocaproic acid	DNQ	DNQ	DNQ	DNQ	DNQ	DNQ	DNQ	DNQ	DNQ	DNQ	DNQ	DNQ
Isoleucine	0.241003	0.260631	0.300756	0.263404	0.211143	0.209122	0.197499	0.191737	0.169575	0.175751	0.18896	0.191759	0.00507487	0.0165485
Isovaleric acid	DNQ	DNQ	DNQ	DNQ	DNQ	DNQ	DNQ	DNQ	DNQ	DNQ	DNQ	DNQ
Kynurenine	0.009174	0.006015	0.008117	0.011188	0.008307	0.010844	0.007596	0.008912	0.008116	0.006802	0.004767	0.008135	0.128205	0.218532
Lactic acid	210.746	213.63	219.078	174.03	175.585	190.87	157.987	132.653	145.852	162.576	149.616	163.528	0.00507487	0.0165485
Leucine	0.575687	0.614598	0.724031	0.638691	0.544473	0.541041	0.528357	0.521054	0.438322	0.443215	0.496661	0.485154	0.00507487	0.0165485
Levulinic acid	ND	ND	ND	ND	ND	ND	ND	ND	ND	ND	ND	ND
Lysine	0.385499	0.414327	0.678618	0.713277	0.409896	0.41034	0.461094	0.472402	0.437246	0.514149	0.347393	0.366567	0.810181	0.906919
Maleic acid	0.024924	0.014138	0.021146	0.030303	0.016577	0.011491	0.021841	0.015321	0.01039	0.010273	0.00929	0.0085	0.0655522	0.1446
Malic acid	0.508898	0.540414	0.432596	0.460091	0.704711	0.753714	0.44427	0.423759	0.385663	0.422423	0.454687	0.415234	0.0130652	0.0349961
Malonic acid	0.238373	0.268885	0.292863	0.299641	0.387234	0.305616	0.335215	0.368386	0.276963	0.271435	0.28413	0.267247	0.936186	0.975194
Methionine	0.106873	0.118121	0.144446	0.134044	0.118209	0.116944	0.132076	0.126324	0.105955	0.111138	0.113314	0.114109	0.297953	0.438166
Methylcysteine	0.033821	0.038592	0.043139	0.035166	0.037985	0.041031	0.051312	0.038718	0.029421	0.033105	0.047014	0.036384	1	1
Methylmalonic acid	0.081222	0.088432	0.109467	0.094366	0.069005	0.07505	0.068888	0.067554	0.057698	0.061889	0.061508	0.068821	0.00507487	0.0165485
N-methylnicotin amide	0.167907	0.169192	0.356199	0.344987	0.170924	0.242521	0.367717	0.335473	0.102238	0.143076	0.272935	0.297298	1	1
Naringenin	ND	ND	ND	ND	ND	ND	ND	ND	ND	ND	ND	ND
Nutriacholic acid	0.883047	0.681158	0.287324	0.238398	0.101436	0.271104	0.298177	0.305358	0.308289	0.227183	0.185382	0.117954	0.688921	0.875746
Orotic acid	ND	ND	ND	ND	ND	ND	ND	ND	ND	ND	ND	ND
Oxalic acid	0.53971	0.555558	0.850244	0.579582	0.509482	0.54808	0.720944	0.865068	0.592022	0.529546	0.563323	0.700641	0.229766	0.35901
Palmitoleic acid	1.05815	1.52954	1.42676	1.41201	1.58047	1.44801	1.28743	1.30931	2.30425	3.01383	0.400681	0.457024	0.575174	0.798852
Palmitoylethanolamide	ND	ND	ND	ND	ND	ND	ND	ND	ND	ND	ND	ND
Phenylacetylglutamine	ND	ND	ND	ND	ND	ND	ND	ND	ND	ND	ND	ND
Phenylalanine	0.124798	0.135125	0.180431	0.166821	0.164909	0.167257	0.177147	0.175861	0.131543	0.144498	0.164542	0.170184	0.810181	0.906919
Phenylvaleric acid	0.000973	0.001699	0.001224	0.000891	0.00083	0.001568	0.001111	0.000855	0.00058	0.000957	0.001359	0.000638	0.229766	0.35901
Phthalic acid	ND	ND	ND	ND	ND	ND	ND	ND	ND	ND	ND	ND
Piperine	ND	ND	ND	ND	ND	ND	ND	ND	ND	ND	ND	ND
Proline	0.261069	0.266115	0.333854	0.302988	0.223238	0.22037	0.239102	0.233399	0.16569	0.181154	0.204134	0.212119	0.030639	0.0765975
Propionic acid	DNQ	DNQ	DNQ	DNQ	DNQ	DNQ	DNQ	DNQ	DNQ	DNQ	DNQ	DNQ
Propylparaben	0.100332	0.115077	0.171783	0.185626	0.113608	0.128009	0.127007	0.114306	0.205492	0.1939	0.180837	0.139697	0.229766	0.35901
Putrescine	NM	NM	NM	NM	NM	NM	NM	NM	NM	NM	NM	NM
Pyruvic acid	0.062914	0.072918	0.1114	0.109775	0.057502	0.064839	0.062695	0.057984	0.088709	0.096016	0.065917	0.066756	0.810181	0.906919
Quinolinic acid	ND	ND	ND	ND	ND	ND	ND	ND	ND	ND	ND	ND
Serine	0.420203	0.453762	0.590376	0.559535	0.417336	0.442132	0.546086	0.509845	0.39817	0.426144	0.453767	0.453192	0.936186	0.975194
Spermidine	NM	NM	NM	NM	NM	NM	NM	NM	NM	NM	NM	NM
Spermine	NM	NM	NM	NM	NM	NM	NM	NM	NM	NM	NM	NM
Stearoylethanolamide	ND	ND	ND	ND	ND	ND	ND	ND	ND	ND	ND	ND
Stigmasterol	97.9345	250.304	217.655	178.535	155.531	134.261	406.472	1295.66	238.157	235.767	102.058	106.574	0.810181	0.906919
Suberic acid	ND	ND	ND	ND	ND	ND	0.006972	0.006161	0.009637	0.005356	0.005732	0.009511	0.00277843	0.0165485
Succinic acid	0.03918	0.04208	0.063026	0.063144	0.068497	0.070262	0.105702	0.092668	0.104464	0.106888	0.095162	0.098883	0.00507487	0.0165485
Sumikis acid	0.012059	0.012845	0.019146	0.020448	0.008916	0.004819	0.006014	0.005266	0.002861	0.002621	0.010239	0.006101	0.0453276	0.109663
Syringic acid	0.001934	0.002611	0.00226	0.001089	0.002743	0.00071	0.000991	0.001849	0.001586	0.001349	0.000409	0.000499	0.0926958	0.182952
Threonine	0.306373	0.320195	0.395845	0.360226	0.283121	0.300466	0.349516	0.353877	0.261481	0.323705	0.293535	0.346119	0.936186	0.975194
Tricarballylic acid	0.334246	0.353259	0.365856	0.328208	0.356637	0.346506	0.342964	0.327998	0.24524	0.263384	0.234636	0.226477	0.0130652	0.0349961
Tryptamine	ND	ND	ND	ND	ND	ND	0.031995	0.025375	0.019701	0.019224	0.024321	0.025599	0.00277843	0.0165485
Tyrosine	0.222955	0.247853	0.280147	0.264026	0.195155	0.198567	0.198199	0.191411	0.160202	0.169989	0.170517	0.170009	0.00823902	0.0237664
Tyrosol	0.004934	0.004381	0.006616	0.007158	0.006002	0.006224	0.005661	0.007314	0.004778	0.004636	0.005952	0.00687	0.936186	0.975194
Undecanedioic acid	0.122163	0.121512	0.117942	0.113432	0.123219	0.11897	0.115531	0.112965	0.091848	0.091892	0.076166	0.072498	0.00823902	0.0237664
Ureidopropionic acid	0.015708	0.033133	0.034698	0.02138	0.019305	0.026423	0.066067	0.060935	0.093502	0.068013	0.049175	0.050096	0.00507487	0.0165485
Uric acid	0.000485	0.000101	0.001963	0.001914	0.001343	0.001476	0.000512	0.000539	0.00206	0.002371	0.000626	0.001129	0.810181	0.906919
Valeric acid	DNQ	DNQ	DNQ	DNQ	DNQ	DNQ	DNQ	DNQ	DNQ	DNQ	DNQ	DNQ
Valine	0.501726	0.532555	0.640689	0.579647	0.472588	0.466927	0.426302	0.414209	0.364799	0.376134	0.404762	0.412492	0.00507487	0.0165485
Vanillylmandelic acid	0.000971	0.001905	0.002541	7.83e-05	0.003421	0.00181	0.001245	0.003716	0.002781	0.003458	0.000452	0.000606	0.688921	0.875746
NM = not measured
ND = not detected
DNQ = detected not quantified

## Sheet: S7
name_original	GF_duod_1	GF_duod_2	GF_duod_3	GF_duod_4	GF_duod_5	GF_duod_6	SPF_duod_1	SPF_duod_2	SPF_duod_3	SPF_duod_4	SPF_duod_5	SPF_duod_6	p_value
Benzoic acid	0.048675	0.063285	0.075667	0.080004	0.061376	0.069235	0.082132	0.114032	0.075605	0.079225	0.122552	0.075605	0.035764
Propylparaben	0.082905	0.076846	0.052434	0.057539	0.161979	0.15515	0.074379	0.065815	0.130632	0.046277	0.111178	0.130632	0.648077
Tyrosol	0.177029	0.186085	0.161443	0.141119	0.108897	0.11536	0.062526	0.058616	0.109782	0.097314	0.099882	0.109782	0.013711
Hydroxyphenylacetic acid	ND	ND	ND	ND	ND	ND	ND	ND	ND	ND	ND	ND
Syringic acid	0.006651	0.006688	0.008719	0.009676	0.005368	0.003722	0.00845	0.009512	0.0045	0.004741	0.006476	0.0045	0.784191
2-3-Dihydroxybenzoic acid	ND	ND	ND	ND	ND	ND	ND	ND	ND	ND	ND	ND
4-Aminobenzoic acid	0.047741	0.066328	0.031209	0.028385	0.098564	0.085518	0.023744	0.027033	0.070512	0.018571	0.075208	0.070512	0.235333
3-Hydroxyhippuric acid	0.003765	0	0	0	0	0	0.010274	0.011779	0.014833	0.010799	0.012548	0.014833	0.005494
2-Hydroxyhippuric acid	0.019483	0.036307	0.054382	0.064124	0.038568	0.04361	0.050156	0.044625	0.047732	0.036755	0.057031	0.047732	0.522817
4-Hydroxyhippuric acid	0.002109	0.003313	0.002336	0.003431	0.002717	0.005756	0.002763	0.006818	0.01168	0.006092	0.011695	0.01168	0.035764
Phthalic acid	ND	ND	ND	ND	ND	ND	0.004781	0.005937	0.008215	0.00626	0.003473	0.008215	0.00389
Hippuric acid	ND	ND	ND	ND	ND	ND	ND	ND	ND	ND	ND	ND
3-Hydroxyanthranilic acid	ND	ND	ND	ND	ND	ND	ND	ND	ND	ND	ND	ND
N-methylnicotin amide	0.350699	0.488391	0.477827	0.547815	0.47293	0.513072	0.725415	0.773845	0.815611	1.0146	0.927942	0.815611	0.008113
6-Hydroxynicotinic acid	ND	ND	ND	ND	ND	ND	ND	ND	ND	ND	ND	ND
Citric acid	0.024387	0.02259	0.032523	0.033285	0.061486	0.056354	0.052125	0.060178	0.019515	0.008348	0.025998	0.019515	0.522817
Dimethylsuccinic acid	0.415355	0.446705	0.356907	0.330102	0.337211	0.337675	0.397662	0.391888	0.737062	0.608151	0.703326	0.737062	0.055234
Malic acid	0.707101	0.685221	0.517706	0.506249	0.914865	0.951683	0.763807	0.775971	0.548271	0.327348	0.56567	0.548271	0.648077
2-Aminoheptanoic acid	ND	ND	ND	ND	ND	ND	ND	ND	ND	ND	ND	ND
Methylmalonic acid	0.542832	0.541694	0.510736	0.47552	0.380231	0.406679	0.200102	0.204743	0.296162	0.253527	0.2833	0.296162	0.008113
5-Keto-D-gluconate	0.610618	0.590351	0.790273	0.717932	0.637673	0.65056	0	0	0	0	0	0	0.005494
2-Ketoglutaric acid	0.120772	0.139803	0.114906	0.093841	0.092885	0.083823	0.040153	0.041692	0.074485	0.057237	0.084274	0.074485	0.013711
Phenylacetylglutamine	ND	ND	ND	ND	ND	ND	ND	ND	ND	ND	ND	ND
3-hydroxybutyric acid	0.079057	0.078243	0.076967	0.077014	0.062079	0.064551	0.057074	0.070272	0.047067	0.03819	0.050017	0.047067	0.022479
Hydroxyglutaric acid	ND	ND	ND	ND	ND	ND	ND	ND	ND	ND	ND	ND	0.13638
Dimethylmalonic acid	0.217937	0.259838	0.194707	0.176063	0.142414	0.152598	0.084757	0.082638	0.125125	0.098946	0.11159	0.125125	0.008113
Levulinic acid	ND	ND	ND	ND	ND	ND	ND	ND	ND	ND	ND	ND
Acetic acid	0.106548	0.106634	0.13002	0.120689	0.08867	0.091495		16.8069	16.0402	16.467	15.6036	16.0402	0.014214
Propionic acid	DNQ	DNQ	DNQ	DNQ	DNQ	DNQ	DNQ	DNQ	DNQ	DNQ	DNQ	DNQ
Isobutyric acid	0.083561	0.084703	0.092346	0.107448	0.098457	0.097137	0.149446	0.163192	0.135831	0.136141	0.148319	0.135831	0.008113
Butyric acid	0.026233	0.026761	0.038439	0.041205	0.033002	0.035176	0.06893	0.06488	0.076852	0.077478	0.08221	0.076852	0.008113
Pyruvic acid	0.523753	0.500199	0.532778	0.507651	0.38216	0.342918	0.274648	0.283544	0.621265	0.507154	0.622405	0.621265	1
2-Ketobutyric acid	0.21882	0.233752	0.272267	0.23553	0.16521	0.174867	0.024852	0.025069	0.117437	0.05741	0.116559	0.117437	0.008113
Lactic acid	1.61868	2.03132	0.605843	0.627015	10.9711	10.8345	2.62103	2.65843	22.1448	14.2872	19.5129	22.1448	0.055234
Glycolic acid	0.040876	0.02398	0.027619	0.047942	0.042852	0.04055	0.047672	0.044291	0.099198	0.044394	0.09741	0.099198	0.035764
Oxalic acid	0.803271	1.3138	0.601696	0.548083	0.912775	1.00725	0.722855	0.757721	0.614198	0.641397	0.553888	0.614198	0.315302
Malonic acid	0.431688	0.331747	0.50894	0.536003	0.48075	0.466707	0	0	0	0	0	0	0.005494
Ureidopropionic acid	0.081967	0.023353	0.042727	0.075977	0.095866	0.094322	0.066818	0.076482	0.063002	0.080743	0.080435	0.063002	0.784191
Succinic acid	0.2865	0.291698	0.243276	0.229297	0.264763	0.259833	0.207569	0.214236	0.431752	0.356805	0.417415	0.431752	0.648077
Maleic acid	ND	ND	ND	ND	ND	ND	ND	ND	ND	ND	ND	ND
Fumaric acid	0.154039	0.151087	0.107777	0.110231	0.34291	0.327431	0.120659	0.120604	0.072748	0.063114	0.071059	0.072748	0.055234
Homovanillic acid	ND	ND	ND	ND	ND	ND	ND	ND	ND	ND	ND	ND
Aconitic acid	ND	ND	ND	ND	ND	ND	ND	ND	ND	ND	ND	ND
Vanillylmandelic acid	0.00478	0.002998	0.005531	0.005017	0.004227	0.003629	0.005391	0.004958	0.007965	0.00655	0.009808	0.007965	0.035764
Acetylspermidine	NM	NM	NM	NM	NM	NM	NM	NM	NM	NM	NM	NM
Citramalic acid	0.137415	0.165817	0.151784	0.179267	0.260767	0.194561	0.279745	0.201612	0.091863	0.118354	0.191091	0.091863	1
Tricarballylic acid	0.431372	0.49608	0.526469	0.4542	0.423228	0.444236	0.879347	0.882536	0.945922	0.922643	0.930556	0.945922	0.008113
Adipic acid	0.006062	0.004661	0.007838	0.005191	0.007449	0.00756	0.010034	0.01	0.005601	0.002763	0.006585	0.005601	0.784191
Palmitoylethanolamide	ND	ND	ND	ND	ND	ND	ND	ND	ND	ND	ND	ND
12-Hydroxystearic acid	1.25516	1.30505	2.91966	1.92247	1.68749	0.961312	0.085941	0.025623	0.965996	0.387535	1.22472	0.965996	0.022479
5alpha-Cholestanol	ND	ND	ND	ND	ND	ND	ND	ND	ND	ND	ND	ND
Heptanoic acid	DNQ	DNQ	DNQ	DNQ	DNQ	DNQ	DNQ	DNQ	DNQ	DNQ	DNQ	DNQ
Arachidonic acid	ND	ND	ND	ND	ND	ND	ND	ND	ND	ND	ND	ND	0.049746
Stigmasterol	822.885	481.635	343.116	300.828	126.373	301.102	536.661	404.991	893.718	170.266	793.108	893.718	0.315302
Valeric acid	0.003503	0.006177	0.008837	0.008769	0.008617	0.009597	0.014286	0.013132	0.007381	0.006952	0.007195	0.007381	0.648077
Undecanedioic acid	0.173977	0.176508	0.19794	0.194103	0.15124	0.155302	0.266051	0.254002	0.288567	0.280782	0.264086	0.288567	0.008113
Hexadecanedioic acid	ND	ND	ND	ND	ND	ND	ND	ND	ND	ND	ND	ND
Isocaproic acid	0.000978	0.001102	0.000924	0.001299	0.000949	0.001279	0.001619	0.001786	0.001621	0.001542	0.001619	0.001621	0.008113
Suberic acid	0.021757	0.028749	0.019881	0.059281	0.030609	0.015748	0.035895	0.024574	0.048295	0.038486	0.072514	0.048295	0.120691
Phenylvaleric acid	0.00111	0.000591	0.00116	0.001133	0.001061	0.000369	0.002164	0.001747	0.002832	0.001867	0.001732	0.002832	0.008113
Palmitoleic acid	0.482353	0.464113	0.567268	0.561424	0.751969	0.634371	0.500759	0.544112	4.7358	1.76156	4.53253	4.7358	0.235333
Hydroxyoctanoic acid	0.007014	0.00345	0.001833	0.007135	0.001081	0.003335	0.006588	0.010677	0.012491	0.013977	0.013227	0.012491	0.022479
Hydroxyhexanoic acid	ND	ND	ND	ND	ND	ND	ND	ND	ND	ND	ND	ND
Isovaleric acid	0.003068	0.004098	0.004665	0.004686	0.004171	0.004666	0.009825	0.008706	0.007481	0.006846	0.006959	0.007481	0.008113
Cholestenone	0.264176	0.186127	0.271021	0.190875	0.390239	0.285488	0.054044	0.010574	0.751452	0.040461	0.65722	0.751452	0.860177
Hexanoic acid	0.005514	0.01549	0.014821	0.016686	0.019299	0.019186	0.023286	0.019273	0.013635	0.00938	0.01305	0.013635	0.927264
Nutriacholic acid	0.238203	0.649837	0.347841	0.832909	0.806123	0.514279	2.71111	2.877	3.20537	2.9248	2.68998	3.20537	0.008113
2-Ketoisocaproic acid	0.010697	0.010709	0.010445	0.009589	0.009934	0.008817	0.00806	0.008206	0.01988	0.017678	0.018324	0.01988	0.648077
2-Hydroxyisovaleric acid	2.12868	1.93303	2.46335	2.55019	2.00722	1.89952	2.81513	2.78946	3.03172	3.00052	3.25489	3.03172	0.008113
Hydroxyhexadecanoic acid	ND	ND	ND	ND	ND	ND	ND	ND	ND	ND	ND	ND
Sumikis acid	ND	ND	ND	ND	ND	ND	ND	ND	ND	ND	ND	ND
1-3-7-Trimethyluric acid	ND	ND	ND	ND	ND	ND	ND	ND	ND	ND	ND	ND
3-Methylxanthine	ND	ND	ND	ND	ND	ND	ND	ND	ND	ND	ND	ND
1-Methyluric acid	ND	ND	ND	ND	ND	ND	ND	ND	ND	ND	ND	ND
Uric acid	0.056955	0.060062	0.075944	0.041892	0.165355	0.133323	0.010984	0.011726	5.24e-05	0.018578	0.000226	5.24e-05	0.008113
Dihydrothymine	ND	ND	ND	ND	ND	ND	ND	ND	ND	ND	ND	ND
Orotic acid	6.09e-07	1.13e-06	6.79e-07	1.22e-06	1.32e-06	1.79e-06	0	0	0	0	0	0	0.005494
Quinolinic acid	ND	ND	ND	ND	ND	ND	ND	ND	ND	ND	ND	ND
3-Phenylpropionylglycine	0.436171	0.367206	0.306626	0.472965	0.310433	0.309898	0.31197	0.419927	0.559754	0.411551	0.344088	0.559754	0.411314
Erythronic acid	0.118103	0.003007	0.077609	0.080529	0.184772	0.138612	0.246281	0.178433	0.042139	0.094896	0.094	0.042139	0.648077
Stearoylethanolamide	ND	ND	ND	ND	ND	ND	ND	ND	ND	ND	ND	ND
Spermidine	NM	NM	NM	NM	NM	NM	NM	NM	NM	NM	NM	NM
Spermine	NM	NM	NM	NM	NM	NM	NM	NM	NM	NM	NM	NM
Agmantine	NM	NM	NM	NM	NM	NM	NM	NM	NM	NM	NM	NM
Putrescine	NM	NM	NM	NM	NM	NM	NM	NM	NM	NM	NM	NM
Daidzein	ND	ND	ND	ND	ND	ND	ND	ND	ND	ND	ND	ND
Naringenin	ND	ND	ND	ND	ND	ND	ND	ND	ND	ND	ND	ND
Equol	ND	ND	ND	ND	ND	ND	ND	ND	ND	ND	ND	ND
4-Hydroxycinnamic acid	2.22023	2.42097	2.43071	2.01849	2.15547	2.29407	4.36585	4.44488	4.63915	4.36078	4.38465	4.63915	0.008113
Dihydroferulic acid	0.001483	0.001476	0.001369	0.002009	0.001092	0.001463	0.006349	0.004674	0.007843	0.009268	0.007706	0.007843	0.008113
Piperine	ND	ND	ND	ND	ND	ND	ND	ND	ND	ND	ND	ND
Harman	ND	ND	ND	ND	ND	ND	ND	ND	ND	ND	ND	ND
Enterolactone	ND	ND	ND	ND	ND	ND	ND	ND	ND	ND	ND	ND
3-Indoleacetonitrile	ND	ND	ND	ND	ND	ND	ND	ND	ND	ND	ND	ND
Indole-carboxaldehyde	ND	ND	ND	ND	ND	ND	ND	ND	ND	ND	ND	ND
3-Indoleacetic acid	ND	ND	ND	ND	ND	ND	ND	ND	ND	ND	ND	ND
Tryptamine	0.079922	0.080751	0.100057	0.102354	0.080101	0.090449	0.088178	0.070557	0.116451	0.140867	0.113545	0.116451	0.315302
Indole-propionic acid	ND	ND	ND	ND	ND	ND	ND	ND	ND	ND	ND	ND	0.36131
Indole-3-lactic acid	ND	ND	ND	ND	ND	ND	0.001157	0.002499	0.003342	0.004175	0.005346	0.003342	0.005494
3-Indoleacrylic acid	ND	ND	ND	ND	ND	ND	ND	ND	ND	ND	ND	ND
Kynurenine	0.048372	0.047635	0.066854	0.060905	0.043898	0.036678	0.050178	0.045451	0.11543	0.086722	0.108662	0.11543	0.120691
3-hydroxykynurenine	ND	ND	ND	ND	ND	ND	ND	ND	ND	ND	ND	ND
Indole-3-carbinol	ND	ND	ND	ND	ND	ND	ND	ND	ND	ND	ND	ND
indole-3-pyruvic acid	ND	ND	ND	ND	ND	ND	ND	ND	ND	ND	ND	ND
GABA	0.023853	0.020824	0.024814	0.019628	0.035672	0.029041	0.087281	0.091538	0.09986	0.079065	0.0949	0.09986	0.008113
Cinnamoylglycine	0.263329	0.204381	0.276256	0.195932	0.242004	0.27103	0.515387	0.465913	0.612788	0.573649	0.572464	0.612788	0.008113
Methylcysteine	0.013182	0.019978	0.025972	0.033463	0.030809	0.021468	0.02787	0.035085	0.024043	0.004628	0.009744	0.024043	0.784191
Ectoine	1.31064	1.46479	1.42138	1.35501	1.02202	1.07055	1.70964	1.5598	1.72908	1.55986	1.69043	1.72908	0.008113
Creatinine	0.973666	0.848857	1.07315	0.912565	1.3866	1.45914	0.360658	0.471205	0.810321	1.34311	0.708239	0.810321	0.055234
Alanine	7.65453	7.37617	6.45751	6.44111	6.16585	5.91935	4.02756	4.11126	3.81223	3.08982	3.79898	3.81223	0.008113
Glycine	4.67586	4.42143	3.54542	3.55147	4.76806	4.57283	1.43967	1.43791	2.0908	1.53564	2.09791	2.0908	0.008113
Valine	3.04613	3.00797	2.87786	2.86859	2.15976	2.11285	1.29409	1.28007	1.70289	1.47356	1.66637	1.70289	0.008113
Leucine	5.93288	5.8579	5.94158	6.05775	3.85529	3.8003	2.76323	2.73663	3.71908	3.29808	3.68058	3.71908	0.008113
Isoleucine	1.96784	1.95398	1.84668	1.88908	1.29171	1.26943	0.880284	0.905315	1.19052	1.03096	1.16155	1.19052	0.008113
Proline	1.6063	1.60128	1.55082	1.57877	0.877648	0.837465	0.656014	0.704047	0.733869	0.621483	0.740459	0.733869	0.008113
Methionine	1.2882	1.30659	1.13021	1.11413	0.941049	0.930264	0.601198	0.605147	0.864109	0.736106	0.84423	0.864109	0.008113
Serine	3.61631	3.68175	3.06832	2.90805	2.50736	2.45298	1.34316	1.31744	1.61183	1.39003	1.60954	1.61183	0.008113
Threonine	2.05849	2.00883	1.76128	1.68908	1.51784	1.41743	0.816581	0.668666	1.12694	0.854316	1.0857	1.12694	0.008113
Phenylalanine	3.15545	3.14077	3.17431	3.19425	2.27186	2.21517	1.4716	1.50857	2.14121	1.98063	2.09377	2.14121	0.008113
Aspartic acid	0.539071	0.598846	0.552359	0.537145	0.595011	0.5374	0.400545	0.430659	0.899999	0.791483	0.942397	0.899999	0.648077
Glutamic acid	3.53438	3.53183	3.15076	3.0129	3.05461	2.88078	1.86629	1.91132	2.85213	2.30723	2.74266	2.85213	0.008113
Lysine	4.75041	4.26038	4.67518	4.77024	4.19931	3.8858	2.73903	2.629	4.46099	3.54527	4.21773	4.46099	0.082837
Histidine	0.715795	0.81332	0.769525	0.73616	0.628064	0.582467	0.243684	0.242607	0.450838	0.417304	0.468432	0.450838	0.008113
Tyrosine	3.12359	3.10235	3.27376	3.21595	2.36616	2.30109	1.53692	1.52671	2.26984	2.08392	2.25978	2.26984	0.008113
Cystine	1.47395	1.48308	1.78138	1.11345	1.55626	1.49662	0.304575	0.372531	0.529295	0.521553	0.484531	0.529295	0.008113
NM = not measured
ND = not detected
DNQ = detected not quantified

## Sheet: S8
name_original	GF_jeju_1	GF_jeju_2	GF_jeju_3	GF_jeju_4	GF_jeju_5	GF_jeju_6	SPF_jeju_1	SPF_jeju_2	SPF_jeju_3	SPF_jeju_4	SPF_jeju_5	SPF_jeju_6	p_value	p_value_adj
1-3-7-Trimethyluric acid	ND	ND	ND	ND	ND	ND	ND	ND	ND	ND	ND	ND
1-Methyluric acid	ND	ND	ND	ND	ND	ND	ND	ND	ND	ND	ND	ND
12-Hydroxystearic acid	0.334395	0.702474	15.2585	8.0438	8.9848	6.33361	ND	ND	ND	ND	ND	ND	0.00277843	0.0142096
2-3-Dihydroxybenzoic acid	ND	ND	ND	ND	ND	ND	ND	ND	ND	ND	ND	ND
2-Aminoheptanoic acid	ND	ND	ND	ND	ND	ND	ND	ND	ND	ND	ND	ND
2-Hydroxyhippuric acid	ND	ND	ND	ND	ND	ND	ND	ND	ND	ND	ND	ND
2-Hydroxyisovaleric acid	1.16611	1.17873	3.53373	3.9449	3.27381	3.19431	4.54416	4.40652	1.55699	1.76645	3.20123	3.18684	0.688921	0.741914
2-Ketobutyric acid	0.145598	0.15066	0.376578	0.440134	0.426548	0.406822	0.0331198	0.0288991	0.0210545	0.017082	0.0537746	0.0569591	0.00507487	0.0142096
2-Ketoglutaric acid	0.031061	0.0244699	0.0350519	0.028582	0.0714529	0.0239315	0.0523349	0.0493926	0.0422636	0.0456563	0.0317704	0.0340104	0.128205	0.203963
2-Ketoisocaproic acid	0.00423774	0.00333547	0.00653791	0.00761898	0.00750839	0.00725041	0.0124968	0.0152173	0.00794505	0.00873045	0.0178656	0.0167231	0.00507487	0.0142096
3-Hydroxyanthranilic acid	ND	ND	ND	ND	ND	ND	0.00307822	0.00297957	0.00305109	0.00201461	0.00306272	0.00306272	0.00272453	0.0142096
3-hydroxybutyric acid	0.0129623	0.0164505	0.0372026	0.0348789	0.0369835	0.0317267	0.134629	0.154786	0.0455002	0.050914	0.0403967	0.0351432	0.0130652	0.0338728
3-Hydroxyhippuric acid	ND	ND	ND	ND	ND	ND	ND	ND	ND	ND	ND	ND
3-hydroxykynurenine	ND	ND	ND	ND	ND	ND	ND	ND	ND	ND	ND	ND
3-Indoleacetic acid	ND	ND	ND	ND	ND	ND	ND	ND	ND	ND	ND	ND
3-Indoleacetonitrile	ND	ND	ND	ND	ND	ND	ND	ND	ND	ND	ND	ND
3-Indoleacrylic acid	ND	ND	ND	ND	ND	ND	ND	ND	ND	ND	ND	ND
3-Methylxanthine	ND	ND	ND	ND	ND	ND	ND	ND	ND	ND	ND	ND
3-Phenylpropionylglycine	0.212805	0.199404	0.391328	0.232553	0.366685	0.379143	0.554908	0.71129	0.17562	0.257108	0.538016	0.361397	0.378478	0.464797
4-Aminobenzoic acid	0.0143889	0.00758193	0.0131311	0.0211488	0.0103414	0.00757158	0.0266405	0.02425	0.0243632	0.0203305	0.0148487	0.0201947	0.0202406	0.0488565
4-Hydroxycinnamic acid	1.39675	1.37907	2.95182	3.03033	2.18177	2.31528	8.01268	8.01749	3.29543	1.92923	5.61061	5.47698	0.030639	0.0670228
4-Hydroxyhippuric acid	ND	ND	ND	ND	ND	ND	ND	ND	ND	ND	ND	ND
5-Keto-D-gluconate	ND	ND	ND	ND	ND	ND	ND	ND	ND	ND	ND	ND
5alpha-Cholestanol	ND	ND	ND	ND	ND	ND	ND	ND	ND	ND	ND	ND
6-Hydroxynicotinic acid	ND	ND	ND	ND	ND	ND	ND	ND	ND	ND	ND	ND
Acetic acid	0.0701331	0.0704324	0.206339	0.232103	0.185715	0.180023	17.1851	25.2166	25.4817	9.0386	15.5769	17.0703	0.00507487	0.0142096
Acetylspermidine	NM	NM	NM	NM	NM	NM	NM	NM	NM	NM	NM	NM
Aconitic acid	ND	ND	ND	ND	ND	ND	ND	ND	ND	ND	ND	ND
Adipic acid	0.00504565	0.00689457	0.013273	0.00994859	0.110706	0.0156985	0.00810504	0.0149015	0.00619575	0.00822286	0.00974387	0.00787829	0.47117	0.549698
Agmantine	NM	NM	NM	NM	NM	NM	NM	NM	NM	NM	NM	NM
Alanine	3.87817	3.74513	3.15903	3.28223	3.55285	3.48827	5.86916	5.44522	5.23723	5.09977	6.12423	5.96923	0.00507487	0.0142096
Arachidonic acid	1.92291e-05	3.79013e-05	0	0	0	0	0.000376934	0.000299147	0.000792984	0.000889852	0.000466475	0.000635514	0.00433691	0.0142096
Aspartic acid	0.509156	0.462713	0.4731	0.514119	0.427726	0.459545	1.38083	1.29664	0.984394	0.872651	1.01581	0.906877	0.00507487	0.0142096
Benzoic acid	0.0532108	0.0376384	0.116842	0.164567	0.142877	0.163128	0.155995	0.110415	0.0398459	0.0470744	0.131147	0.110725	0.47117	0.549698
Butyric acid	0.0213519	0.0169142	0.0575	0.0600426	0.0691422	0.0612116	0.169033	0.159263	0.026056	0.0372783	0.145051	0.142011	0.128205	0.203963
Cholestenone	ND	ND	ND	ND	ND	ND	ND	ND	ND	ND	ND	ND
Cinnamoylglycine	0.159319	0.155667	0.311169	0.35088	0.257642	0.261939	0.892146	1.00429	0.3825	0.238525	0.750449	0.539929	0.030639	0.0670228
Citramalic acid	0.0291694	0.0697646	0.0554892	0.0515262	0.084323	0.00928521	0.347467	0.169656	0.151358	0.140252	0.136102	0.207944	0.00507487	0.0142096
Citric acid	0.00676298	0.00617733	0.028451	0.0308128	0.0504419	0.0451646	0.0175019	0.0177993	0.0125019	0.0169956	0.00782694	0.00574445	0.229766	0.309301
Creatinine	0.58593	0.275473	0.325457	0.250008	1.59451	0.429011	0.25687	0.838633	1.38209	1.07499	0.906155	2.04763	0.173485	0.253
Cystine	0.732646	0.666399	1.25708	0.690002	1.49278	0.736283	0.67749	0.656012	0.962925	0.963004	0.521028	0.611087	0.173485	0.253
Daidzein	ND	ND	ND	ND	ND	ND	ND	ND	ND	ND	ND	ND
Dihydroferulic acid	0.00239209	0.00288372	0.00816473	0.00956031	0.00526389	0.00810723	0.00878004	0.00831029	0.00404615	0.00287652	0.0173184	0.01832	0.297953	0.393523
Dihydrothymine	ND	ND	ND	ND	ND	ND	ND	ND	ND	ND	ND	ND
Dimethylmalonic acid	0.160321	0.165964	0.099543	0.110095	0.11656	0.118954	0.158116	0.157541	0.164951	0.103334	0.215779	0.229181	0.229766	0.309301
Dimethylsuccinic acid	0.106113	0.117759	0.127319	0.128354	0.116414	0.107345	0.612832	0.562183	0.492218	0.387255	0.666964	0.64567	0.00507487	0.0142096
Ectoine	0.8419	0.884843	1.53587	1.7924	1.71001	1.63329	2.7306	2.63061	1.24602	1.04272	2.04802	2.11252	0.128205	0.203963
Enterolactone	ND	ND	ND	ND	ND	ND	ND	ND	ND	ND	ND	ND
Equol	ND	ND	ND	ND	ND	ND	ND	ND	ND	ND	ND	ND
Erythronic acid	ND	ND	ND	ND	ND	ND	ND	ND	ND	ND	ND	ND
Fumaric acid	0.0231982	0.0249892	0.0947904	0.0809861	0.0596365	0.0651561	0.140369	0.12402	0.147881	0.144688	0.109841	0.10615	0.00507487	0.0142096
GABA	0.00975557	0.0113093	0.0382214	0.0313522	0.0521784	0.0526541	0.13678	0.125013	0.0283786	0.0226369	0.0408741	0.0406442	0.378478	0.464797
Glutamic acid	2.09801	2.01092	2.13983	2.11465	1.87809	1.83707	5.19017	4.72835	3.45666	3.39486	4.41038	4.25184	0.00507487	0.0142096
Glycine	1.88411	1.88434	2.4876	2.49169	1.68091	1.68218	3.42462	3.09828	2.99923	2.93632	3.13736	2.85359	0.00507487	0.0142096
Glycolic acid	0.0271276	0.0257656	0.0971637	0.118665	0.133424	0.114826	0.115691	0.098973	0.0383291	0.0483115	0.060468	0.0430968	0.688921	0.741914
Harman	ND	ND	ND	ND	ND	ND	ND	ND	ND	ND	ND	ND
Heptanoic acid	0.000830842	0.000766192	0.0026626	0.00253744	0.00430561	0.00558047	0.00505464	0.0033857	0.000957744	0.00111362	0.00210058	0.0023622	0.936186	0.936186
Hexadecanedioic acid	ND	ND	ND	ND	ND	ND	ND	ND	ND	ND	ND	ND
Hexanoic acid	0.0036397	0.00320917	0.0110603	0.011428	0.0366408	0.0396208	0.0217733	0.0186974	0.00404191	0.00548921	0.0159624	0.0174541	0.810181	0.859283
Hippuric acid	ND	ND	ND	ND	ND	ND	ND	ND	ND	ND	ND	ND
Histidine	DNQ	0.484469	0.464162	0.465378	0.644504	0.587167	0.534253	0.487255	0.412391	0.420185	0.807129	0.728113	0.575174	0.649389
Homovanillic acid	ND	ND	ND	ND	ND	ND	ND	ND	ND	ND	ND	ND
Hydroxyglutaric acid	ND	ND	ND	ND	ND	ND	ND	ND	ND	ND	ND	ND
Hydroxyhexadecanoic acid	ND	ND	ND	ND	ND	ND	ND	ND	ND	ND	ND	ND
Hydroxyhexanoic acid	ND	ND	ND	ND	ND	ND	ND	ND	ND	ND	ND	ND
Hydroxyoctanoic acid	0.00316693	0.00402683	0.00856101	0.00764766	0.00569451	0.00866537	0.0200885	0.018076	0.00313037	0.0041011	0.0120023	0.00908993	0.229766	0.309301
Hydroxyphenylacetic acid	ND	ND	ND	ND	ND	ND	ND	ND	ND	ND	ND	ND
Indole-3-carbinol	ND	ND	ND	ND	ND	ND	ND	ND	ND	ND	ND	ND
Indole-3-lactic acid	ND	ND	ND	ND	ND	ND	ND	ND	ND	ND	ND	ND
indole-3-pyruvic acid	ND	ND	ND	ND	ND	ND	ND	ND	ND	ND	ND	ND
Indole-carboxaldehyde	ND	ND	ND	ND	ND	ND	ND	ND	ND	ND	ND	ND
Indole-propionic acid	ND	ND	ND	ND	ND	ND	ND	ND	ND	ND	ND	ND
Isobutyric acid	0.0625092	0.0576282	0.0116699	0.148585	0.161952	0.15592	0.289249	0.207606	0.0611301	0.0364765	0.168305	0.149467	0.936186	0.936186
Isocaproic acid	ND	ND	ND	ND	ND	ND	ND	ND	ND	ND	ND	ND
Isoleucine	1.43697	1.44509	1.06747	1.14559	1.47057	1.41082	1.68079	1.59508	1.44453	1.45905	2.19648	2.16853	0.0202406	0.0488565
Isovaleric acid	0.00259028	0.00201192	0.00705768	0.0067036	0.0118181	0.00980897	0.0176695	0.0150161	0.00410576	0.00441204	0.0183887	0.0180128	0.128205	0.203963
Kynurenine	0.0253553	0.0219839	0.0299305	0.0373936	0.0409533	0.0370364	0.119364	0.120739	0.0688778	0.0688653	0.097936	0.0908478	0.00507487	0.0142096
Lactic acid	0.0186094	0.017928	0.0554485	0.0469479	0.0411612	0.0146589	1.19502	2.91013	3.56969	3.32033	2.23558	2.20739	0.00507487	0.0142096
Leucine	3.7453	3.76029	2.42985	2.64798	3.98413	3.87165	4.92974	4.67878	4.07542	4.03539	5.98572	5.83005	0.00507487	0.0142096
Levulinic acid	ND	ND	ND	ND	ND	ND	ND	ND	ND	ND	ND	ND
Lysine	2.44598	2.40383	2.71539	2.77521	3.1564	3.24318	5.01685	4.60671	3.06405	2.8165	5.3027	4.68343	0.030639	0.0670228
Maleic acid	ND	ND	ND	ND	ND	ND	ND	ND	ND	ND	ND	ND
Malic acid	0.149967	0.125645	0.155953	0.215495	0.182608	0.148922	0.64566	0.632364	0.763709	0.869309	0.513153	0.495549	0.00507487	0.0142096
Malonic acid	0.29763	0.271354	0.971754	0.864191	0.886998	0.835197	ND	ND	ND	ND	ND	ND	0.00277843	0.0142096
Methionine	0.719996	0.726608	0.588671	0.621029	0.646016	0.649013	1.09753	0.990339	0.973718	0.997522	1.44796	1.39427	0.00507487	0.0142096
Methylcysteine	0.00633359	0.00781012	0.0259448	0.0147497	0.0410835	0.0191193	0.0536458	0.0348732	0.0256924	0.0364611	0.0274569	0.0307876	0.0655522	0.127463
Methylmalonic acid	0.399609	0.402896	0.363373	0.402025	0.450188	0.445417	0.39098	0.381631	0.374934	0.3069	0.529057	0.561609	0.688921	0.741914
N-methylnicotin amide	0.177394	0.137372	0.644307	0.707889	0.628558	0.578615	1.07035	1.16723	0.343561	0.256769	0.704768	0.904339	0.173485	0.253
Naringenin	ND	ND	ND	ND	ND	ND	ND	ND	ND	ND	ND	ND
Nutriacholic acid	0.207757	0.593741	2.66679	2.8534	0.745594	0.946672	0.982039	1.0045	0.422783	0.630043	2.21147	2.17895	0.936186	0.936186
Orotic acid	1.4828e-06	1.27992e-06	3.12096e-06	3.26134e-06	2.55178e-06	3.83054e-06	1.12554e-05	8.08049e-06	2.04072e-06	1.8696e-06	3.24632e-06	4.26582e-06
Oxalic acid	0.214914	0.2417	0.706289	0.836949	0.615194	0.694115	1.66251	2.09896	2.0656	1.77325	0.764379	1.16753	0.00823902	0.022182
Palmitoleic acid	0.279794	0.27473	0.774737	0.792328	0.449088	0.458937	0.721676	0.681665	0.401316	0.440816	1.16195	1.10764	0.378478	0.464797
Palmitoylethanolamide	ND	ND	ND	ND	ND	ND	ND	ND	ND	ND	ND	ND
Phenylacetylglutamine	ND	ND	ND	ND	ND	ND	ND	ND	ND	ND	ND	ND
Phenylalanine	1.67687	1.68222	1.13001	1.19129	1.69468	1.66329	2.48204	2.29197	2.0449	1.98208	2.73414	2.7346	0.00507487	0.0142096
Phenylvaleric acid	ND	ND	ND	ND	ND	ND	ND	ND	ND	ND	ND	ND
Phthalic acid	ND	ND	ND	ND	ND	ND	ND	ND	ND	ND	ND	ND
Piperine	ND	ND	ND	ND	ND	ND	ND	ND	ND	ND	ND	ND
Proline	1.13987	1.17513	0.786083	0.811958	1.17565	1.16765	1.29881	1.25456	1.23168	1.25789	1.54186	1.52004	0.00507487	0.0142096
Propionic acid	DNQ	DNQ	DNQ	DNQ	DNQ	DNQ	DNQ	DNQ	DNQ	DNQ	DNQ	DNQ
Propylparaben	ND	ND	ND	ND	ND	ND	ND	ND	ND	ND	ND	ND
Putrescine	NM	NM	NM	NM	NM	NM	NM	NM	NM	NM	NM	NM
Pyruvic acid	0.139526	0.133504	0.284427	0.288473	0.364638	0.35967	0.216948	0.1949	0.222774	0.246484	0.143751	0.120998	0.229766	0.309301
Quinolinic acid	0.00270879	0	0	0	0	0	0	0	0	0	0	0	0.404657	0.488379
Serine	2.23879	2.15897	1.92097	1.94788	1.88839	1.94985	2.96983	2.81096	2.60821	2.5265	3.38594	3.18553	0.00507487	0.0142096
Spermidine	NM	NM	NM	NM	NM	NM	NM	NM	NM	NM	NM	NM
Spermine	NM	NM	NM	NM	NM	NM	NM	NM	NM	NM	NM	NM
Stearoylethanolamide	ND	ND	ND	ND	ND	ND	ND	ND	ND	ND	ND	ND
Stigmasterol	306.558	167.882	1067.23	501.685	1010.8	515.647	1394.71	759.387	370.223	440.439	1421	955.907	0.936186	0.936186
Suberic acid	0.0219159	0.0264427	0.0520902	0.0453916	0.0800214	0.0566561	0.125874	0.0850886	0.0250044	0.046083	0.0570234	0.0473107	0.378478	0.464797
Succinic acid	0.0719564	0.0657781	0.0981881	0.0981142	0.0804728	0.0787779	0.311375	0.287762	0.307338	0.3002	0.378519	0.371561	0.00507487	0.0142096
Sumikis acid	ND	ND	ND	ND	ND	ND	ND	ND	ND	ND	ND	ND
Syringic acid	0.00709216	0.0126963	0.0405019	0.032223	0.0316505	0.0339096	0.0117278	0.014119	0.00630658	0.00406592	0.0107072	0.00867303	0.0453276	0.0933215
Threonine	1.40487	1.34874	1.27051	1.3235	1.29285	1.27264	1.82883	1.56756	1.45971	1.53587	2.14423	2.10064	0.00507487	0.0142096
Tricarballylic acid	0.27326	0.317766	0.601766	0.626897	0.506181	0.528031	1.53154	1.48844	0.535213	0.371832	1.09043	0.991159	0.0655522	0.127463
Tryptamine	0.0699335	0.0792985	0.0615987	0.0715853	0.0802512	0.0832111	0.122399	0.107414	0.0807717	0.0611844	0.107062	0.114221	0.0926958	0.170755
Tyrosine	1.63157	1.6325	0.973452	1.02476	1.61897	1.57748	2.5195	2.39912	1.97818	1.9783	2.70653	2.64639	0.00507487	0.0142096
Tyrosol	0.0950365	0.092708	0.040702	0.0449564	0.0673289	0.0635004	0.0921168	0.0939829	0.12141	0.07991	0.126791	0.152649	0.0453276	0.0933215
Undecanedioic acid	0.118215	0.120439	0.328816	0.363543	0.30713	0.295566	0.492371	0.465942	0.168283	0.14081	0.296645	0.299222	0.575174	0.649389
Ureidopropionic acid	0.0308853	0.0438039	0.078721	0.0664942	0.0474153	0.0460912	0.166358	0.118218	0.0528522	0.0488451	0.067017	0.0591496	0.0926958	0.170755
Uric acid	ND	ND	ND	ND	ND	ND	ND	ND	ND	ND	ND	ND
Valeric acid	0.00321509	0.00206817	0.0081081	0.00786457	0.0193645	0.0166053	0.0181317	0.0171721	0.0170479	0.0145487	0.013877	0.0149222	0.173485	0.253
Valine	2.11895	2.10993	1.67183	1.74926	2.12486	2.11413	2.49033	2.36401	2.03999	2.0318	3.14671	3.13206	0.128205	0.203963
Vanillylmandelic acid	0.00171797	0.00179062	0.00241799	0.00484941	0.00424758	0.00438736	0.00474933	0.00495427	0.00191791	0.00345241	0.00515921	0.00610283	0.128205	0.203963
NM = not measured
ND = not detected
DNQ = detected not quantified

## Sheet: S9
name_original	GF_ileum_1	GF_ileum_2	GF_ileum_3	GF_ileum_4	GF_ileum_5	GF_ileum_6	SPF_ileum_1	SPF_ileum_2	SPF_ileum_3	SPF_ileum_4	SPF_ileum_5	SPF_ileum_6	p_value	p_value_adj
1-3-7-Trimethyluric acid	ND	ND	ND	ND	ND	ND	ND	ND	ND	ND	ND	ND
1-Methyluric acid	ND	ND	ND	ND	ND	ND	ND	ND	ND	ND	ND	ND
12-Hydroxystearic acid	1.2148	1.63873	2.57951	5.3826	0.337816	0.701127	0.675423	0.385134	0.274271	0.848324	0.15585	0.177719	0.030639	0.059746
2-3-Dihydroxybenzoic acid	ND	ND	ND	ND	ND	ND	ND	ND	ND	ND	ND	ND
2-Aminoheptanoic acid	ND	ND	ND	ND	ND	ND	ND	ND	ND	ND	ND	ND
2-Hydroxyhippuric acid	ND	ND	ND	ND	ND	ND	ND	ND	ND	ND	ND	ND
2-Hydroxyisovaleric acid	1.0974	1.07744	2.32314	2.58778	0.885102	0.886866	2.58311	2.61621	4.92999	4.7068	1.04598	1.06443	0.173485	0.229354
2-Ketobutyric acid	0.0866244	0.105861	0.294901	0.291073	0.0824928	0.0846076	0.0444341	0.0513809	0.0985125	0.0936846	0.036763	0.0389665	0.0655522	0.0983282
2-Ketoglutaric acid	0.0222028	0.0169128	0.0387201	0.0361177	0.0149475	0.0171169	0.0390661	0.0394891	0.0483524	0.0339211	0.00999812	0.0109688	0.575174	0.669605
2-Ketoisocaproic acid	0.00511797	0.00481372	0.00675144	0.00826724	0.00377606	0.00375358	0.011701	0.0121592	0.0155142	0.0135677	0.00341159	0.00330353	0.378478	0.454173
3-Hydroxyanthranilic acid	ND	ND	ND	ND	ND	ND	ND	ND	ND	ND	ND	ND
3-hydroxybutyric acid	0.0191471	0.0206396	0.0272655	0.0341427	0.0163124	0.0154691	0.0480356	0.0431462	0.0633746	0.0641104	0.022282	0.0171507	0.0655522	0.0983282
3-Hydroxyhippuric acid	ND	ND	ND	ND	ND	ND	ND	ND	ND	ND	ND	ND
3-hydroxykynurenine	ND	ND	ND	ND	ND	ND	ND	ND	ND	ND	ND	ND
3-Indoleacetic acid	ND	ND	ND	ND	ND	ND	0.004739	0.00433	0.014697	0.00876	0.004391	0.003765	0.00277843	0.0131947
3-Indoleacetonitrile	ND	ND	ND	ND	ND	ND	ND	ND	ND	ND	ND	ND
3-Indoleacrylic acid	ND	ND	ND	ND	ND	ND	ND	ND	ND	ND	ND	ND
3-Methylxanthine	ND	ND	ND	ND	ND	ND	ND	ND	ND	ND	ND	ND
3-Phenylpropionylglycine	0.0833846	0.115579	0.153818	0.324091	0.10867	0.14979	0.171027	0.190331	0.312054	0.318637	0.120076	0.0936775	0.378478	0.454173
4-Aminobenzoic acid	0.00815864	0.00807626	0.0151177	0.00291701	0.00101761	0.00294599	0.00826842	0.0150229	0.0200569	0.0346721	0.00663901	0.00250943	0.229766	0.293799
4-Hydroxycinnamic acid	0.792837	0.813883	1.89199	1.45172	0.589194	0.527603	4.60563	4.67743	7.03434	6.29357	1.91044	1.76214	0.00823902	0.0207304
4-Hydroxyhippuric acid	0.00591297	0.00399483	0.0136073	0.0114333	0.00203417	0.00197842	0.00627763	0.0066563	0.0188795	0.0121237	0.0024004	0.00146826	0.688921	0.767654
5-Keto-D-gluconate	ND	ND	ND	ND	ND	ND	ND	ND	ND	ND	ND	ND
5alpha-Cholestanol	ND	ND	ND	ND	ND	ND	ND	ND	ND	ND	ND	ND
6-Hydroxynicotinic acid	ND	ND	ND	ND	ND	ND	ND	ND	ND	ND	ND	ND
Acetic acid	0.0536928	0.0537031	0.134857	0.126823	0.0425388	0.0388456	13.8593	13.3143	13.8784	25.4819	25.9416	15.6572	0.00507487	0.0131947
Acetylspermidine	ND	ND	ND	ND	ND	ND	ND	ND	ND	ND	ND	ND
Aconitic acid	ND	ND	ND	ND	ND	ND	ND	ND	ND	ND	ND	ND
Adipic acid	0.00495753	0.00560286	0.022348	0.0273192	0.00503281	0.00473223	0.00773746	0.00940585	0.0107241	0.00685222	0.00252323	0.00121839	0.810181	0.842588
Agmantine	NM	NM	NM	NM	NM	NM	NM	NM	NM	NM	NM	NM
Alanine	2.30566	2.16046	2.20426	2.2461	2.51493	2.52375	4.63614	4.92625	5.38477	5.06071	3.04934	2.92168	0.00507487	0.0131947
Arachidonic acid	ND	ND	ND	ND	ND	ND	ND	ND	ND	ND	ND	ND
Aspartic acid	0.29934	0.293422	0.328767	0.351506	0.299191	0.395468	0.815819	0.819511	1.10059	0.950501	0.436382	0.420378	0.00507487	0.0131947
Benzoic acid	0.0387414	0.0394647	0.11815	0.145476	0.0364305	0.036784	0.0801082	0.0659703	0.162364	0.161828	0.03034	0.0274696	0.810181	0.842588
Butyric acid	0.0250933	0.0240458	0.0454757	0.0514682	0.0157662	0.0163742	0.297975	0.315939	0.798078	0.710606	0.167206	0.165433	0.00507487	0.0131947
Cholestenone	0.0296419	0.0239208	0.0795423	0.0634665	0.0201361	0.0145425	0.149904	0.0271187	0.0242879	0.0903477	0.00134747	0.02414	0.877416	0.900506
Cinnamoylglycine	0.0902333	0.105217	0.168364	0.142674	0.0874661	0.0659392	0.580924	0.547957	0.750069	0.552287	0.237756	0.170653	0.00507487	0.0131947
Citramalic acid	0.015118	0.0510269	0.254647	0.260197	0.0250098	0.0228292	0.135342	0.154907	0.290777	0.3349	0.0687063	0.127879	0.128205	0.175439
Citric acid	0.0191357	0.0240955	0.0406969	0.0454785	0.017845	0.0162287	0.00502675	0.0044837	0.0109001	0.0101701	0.00421374	0.00382897	0.00507487	0.0131947
Creatinine	0.870745	0.984939	0.763962	0.905263	0.540177	0.532289	0.958	0.779345	0.576829	1.71818	0.400936	0.98972	0.575174	0.669605
Cystine	0.290323	0.214467	3.47195	0.913358	0.474236	0.455769	0.366255	0.321104	0.191884	0.122923	0.220853	0.17742	0.0453276	0.0721541
Daidzein	ND	ND	ND	ND	ND	ND	ND	ND	ND	ND	ND	ND
Dihydroferulic acid	0.003144	0.003294	0.003821	0.002942	0.001929	0.002213	0.013177	0.014788	0.134247	0.123321	0.138331	0.126712	0.00507487	0.0131947
Dihydrothymine	ND	ND	ND	ND	ND	ND	ND	ND	ND	ND	ND	ND
Dimethylmalonic acid	0.0674286	0.0709822	0.0811758	0.0573979	0.0755924	0.0702325	0.189417	0.198836	0.164453	0.136851	0.117155	0.112965	0.00507487	0.0131947
Dimethylsuccinic acid	0.0670001	0.0648714	0.0922796	0.0914632	0.0623211	0.0558982	1.18219	1.20711	1.84737	1.73038	0.446123	0.428924	0.00507487	0.0131947
Ectoine	0.553632	0.565842	1.15661	1.02092	0.440866	0.451761	1.45933	1.62768	2.26359	2.33937	0.707292	0.74459	0.030639	0.059746
Enterolactone	ND	ND	ND	ND	ND	ND	0.0379431	0.0248546	0.0363164	0.0585372	0.00967387	0.0270228	0.00277843	0.0131947
Equol	0.000554441	0.000312879	0.00196764	0.000805035	0.000226377	2.73075e-05	0.00152578	0.00206896	0.00142297	0.00350651	0.000562897	0.000839038	0.0453276	0.0721541
Erythronic acid	ND	0.0732748	0.315386	0.0709669	0.021913	0.0221255	0.111303	0.0531188	0.268192	0.172882	0.121215	0.0930807	0.128205	0.175439
Fumaric acid	0.0308267	0.0246708	0.0676799	0.091651	0.0362173	0.0358816	0.0710168	0.0748333	0.105682	0.0909186	0.0523699	0.053203	0.0926958	0.133894
GABA	0.0213152	0.0181587	0.0382885	0.0411384	0.0194033	0.0214448	0.102984	0.109003	0.102961	0.0955203	0.0255289	0.0227816	0.030639	0.059746
Glutamic acid	1.29548	1.21382	1.26589	1.30569	1.54503	1.56563	5.63326	5.76525	5.70118	5.27344	2.1587	2.0901	0.00507487	0.0131947
Glycine	1.21033	1.14276	1.47937	1.57809	1.46283	1.51487	3.01912	3.0965	3.03195	2.63781	1.71774	1.58584	0.00507487	0.0131947
Glycolic acid	0.0707102	0.0686955	0.118713	0.178351	0.0569729	0.0523795	0.0757419	0.0750419	0.181388	0.137444	0.03607	0.0312016	0.936186	0.948345
Harman	ND	ND	ND	ND	ND	ND	ND	ND	ND	ND	ND	ND
Heptanoic acid	ND	ND	ND	ND	ND	ND	ND	ND	ND	ND	ND	ND
Hexadecanedioic acid	ND	ND	ND	ND	ND	ND	ND	ND	ND	ND	ND	ND
Hexanoic acid	0.009495	0.009989	0.026356	0.019847	0.00668	0.008521	0.013105	0.013521	0.05995	0.014081	0.007149	0.008562	0.688921	0.767654
Hippuric acid	ND	ND	ND	ND	ND	ND	ND	ND	ND	ND	ND	ND
Histidine	0.34173	0.260346	0.464603	0.587853	0.32462	0.324234	0.551452	0.588934	0.658162	0.589335	0.294515	0.290942	0.297953	0.374844
Homovanillic acid	ND	ND	ND	ND	ND	ND	ND	ND	ND	ND	ND	ND
Hydroxyglutaric acid	ND	ND	ND	ND	ND	ND	ND	ND	ND	ND	ND	ND
Hydroxyhexadecanoic acid	ND	ND	ND	ND	ND	ND	ND	ND	ND	ND	ND	ND
Hydroxyhexanoic acid	ND	ND	ND	ND	ND	ND	ND	ND	ND	ND	ND	ND
Hydroxyoctanoic acid	0.006101	0.007255	0.0121	0.016979	0.003595	0.003075	0.021981	0.021765	0.026974	0.018927	0.007662	0.005284	0.0655522	0.0983282
Hydroxyphenylacetic acid	ND	ND	ND	ND	ND	ND	ND	ND	ND	ND	ND	ND
Indole-3-carbinol	ND	ND	ND	ND	ND	ND	ND	ND	ND	ND	ND	ND
Indole-3-lactic acid	ND	ND	ND	ND	ND	ND	0.002516	0.001725	0.010572	0.008734	0.001058	0.001149	0.00277843	0.0131947
indole-3-pyruvic acid	ND	ND	ND	ND	ND	ND	ND	ND	ND	ND	ND	ND
Indole-carboxaldehyde	ND	ND	ND	ND	ND	ND	ND	ND	ND	ND	ND	ND
Indole-propionic acid	ND	ND	ND	ND	ND	ND	ND	ND	ND	ND	ND	ND
Isobutyric acid	0.042668	0.038396	0.106531	0.11209	0.03439	0.03479	0.125567	0.119809	0.254763	0.203273	0.050493	0.040476	0.0453276	0.0721541
Isocaproic acid	ND	ND	ND	ND	ND	ND	ND	ND	ND	ND	ND	ND
Isoleucine	0.846817	0.817318	0.795764	0.784309	0.853167	0.854358	1.65417	1.72474	1.59573	1.51231	0.972062	0.955905	0.00507487	0.0131947
Isovaleric acid	0.00338564	0.00346442	0.00669412	0.00809886	0.00217697	0.00226275	0.0300675	0.0315668	0.0669062	0.0591417	0.0110755	0.0111625	0.00507487	0.0131947
Kynurenine	0.0167666	0.0165128	0.0247485	0.0187659	0.0136438	0.0113745	0.0469175	0.0529439	0.0478598	0.051139	0.0189684	0.0224958	0.0130652	0.0308814
Lactic acid	0.0598296	0.0421071	0.0231343	0.0203073	0.0410763	0.0500629	0.00932491	0.0107893	0.0352133	0.026097	0.0933579	0.102829	0.810181	0.842588
Leucine	2.09851	2.02026	1.74614	1.73512	2.00771	2.00767	4.0479	4.20823	4.30041	4.08936	2.51141	2.47201	0.00507487	0.0131947
Levulinic acid	ND	ND	ND	ND	ND	ND	ND	ND	ND	ND	ND	ND
Lysine	2.13329	1.93575	1.99298	2.25884	1.88354	1.9	3.35022	3.48784	2.88561	2.52775	1.91167	1.8155	0.229766	0.293799
Maleic acid	0.044775	0.049584	0.048729	0.046812	0.022627	0.033488	ND	ND	ND	ND	ND	ND	0.00277843	0.0131947
Malic acid	0.145737	0.127107	0.216523	0.134356	0.158252	0.165277	0.365668	0.395286	0.467277	0.519546	0.244758	0.229758	0.00507487	0.0131947
Malonic acid	0.353209	0.311875	0.882799	1.06395	0.25894	0.245224	ND	ND	ND	ND	ND	ND	0.00277843	0.0131947
Methionine	0.423405	0.404323	0.331291	0.322014	0.459105	0.461173	0.860366	0.906579	0.879899	0.83539	0.527257	0.529888	0.00507487	0.0131947
Methylcysteine	0.019332	0.011994	0.005704	0.018766	0.01572	0.019214	0.022353	0.011951	0.041162	0.05101	0.013996	0.018534	0.378478	0.454173
Methylmalonic acid	0.203378	0.204524	0.278973	0.236851	0.250242	0.248582	0.472032	0.480727	0.384125	0.397412	0.267702	0.261545	0.0130652	0.0308814
N-methylnicotin amide	0.216932	0.168287	0.2663	0.462131	0.148009	0.154898	0.604666	0.624236	0.997545	0.982721	0.193876	0.232272	0.0453276	0.0721541
Naringenin	ND	ND	ND	ND	ND	ND	ND	ND	ND	ND	ND	ND
Nutriacholic acid	0.393958	0.699175	0.383107	0.338742	0.200722	0.371593	0.793238	0.912914	0.921655	0.788684	0.544737	0.351338	0.0453276	0.0721541
Orotic acid	1.37e-06	1.18e-06	1.54e-06	1.58e-06	1.56e-06	1.21e-06	1.61e-05	1.44e-05	1.33e-05	1.44e-05	1.34e-05	1.59e-05	0.00277843	0.0131947
Oxalic acid	0.163106	0.164823	0.415095	0.413866	0.146152	0.138982	0.477402	0.448244	0.875086	0.853975	0.250539	0.352181	0.030639	0.059746
Palmitoleic acid	12.4634	11.6629	0.799564	0.770466	0.164241	0.155141	1.19372	1.50675	1.59064	1.43576	0.504884	0.506439	0.810181	0.842588
Palmitoylethanolamide	ND	ND	ND	ND	ND	ND	ND	ND	ND	ND	ND	ND
Phenylacetylglutamine	ND	ND	ND	ND	ND	ND	ND	ND	ND	ND	ND	ND
Phenylalanine	0.915451	0.840681	0.729634	0.715189	0.8696	0.858317	1.90978	1.97568	1.87675	1.82926	0.994149	1.00072	0.00507487	0.0131947
Phenylvaleric acid	0.000679	0.000583	0.000347	0.001006	0.00064	0.000387	0.002715	0.00207	0.003671	0.003349	0.000827	0.000495	0.0453276	0.0721541
Phthalic acid	ND	ND	ND	ND	ND	ND	ND	ND	ND	ND	ND	ND
Piperine	ND	ND	ND	ND	ND	ND	ND	ND	ND	ND	ND	ND
Proline	0.549153	0.534385	0.547291	0.557825	0.547811	0.535349	1.09224	1.11057	1.5274	1.4993	0.698818	0.696375	0.00507487	0.0131947
Propionic acid	DNQ	DNQ	DNQ	DNQ	DNQ	DNQ	6.62428	7.36633	10.6281	9.21042	6.20504	6.14612	0.00277843	0.0131947
Propylparaben	0.018102	0.011498	0.008559	0.077318	0.007785	0.018519	0.037035	0.050271	0.059076	0.095203	0.013539	0.016365	0.173485	0.229354
Putrescine	NM	NM	NM	NM	NM	NM	NM	NM	NM	NM	NM	NM
Pyruvic acid	0.131255	0.123083	0.323216	0.370995	0.094149	0.093388	0.129417	0.132978	0.197289	0.141069	0.048427	0.038237	0.688921	0.767654
Quinolinic acid	ND	ND	ND	ND	ND	ND	ND	ND	ND	ND	ND	ND
Serine	1.29918	1.23782	1.17116	1.24608	1.38326	1.42707	1.94961	2.09013	1.92815	1.77258	1.28192	1.30291	0.0453276	0.0721541
Spermidine	NM	NM	NM	NM	NM	NM	NM	NM	NM	NM	NM	NM
Spermine	ND	ND	ND	ND	ND	ND	ND	ND	ND	ND	ND	ND
Stearoylethanolamide	ND	ND	ND	ND	ND	ND	ND	ND	ND	ND	ND	ND
Stigmasterol	211.285	159.503	190.768	655.523	198.898	124.258	291.305	380.245	727.979	707.385	277.803	144.759	1	1
Suberic acid	0.030993	0.029443	0.043021	0.033982	0.025765	0.019874	0.060365	0.075273	0.133312	0.097329	0.030116	0.033474	0.0453276	0.0721541
Succinic acid	0.044623	0.040204	0.064598	0.072406	0.047841	0.048718	0.810924	0.841794	1.21911	1.1241	1.11304	1.1096	0.00507487	0.0131947
Sumikis acid	ND	ND	ND	ND	ND	ND	ND	ND	ND	ND	ND	ND
Syringic acid	0.017998	0.023035	0.059712	0.048746	0.009042	0.00934	0.00869	0.006285	0.038505	0.033599	0.008429	0.006977	0.128205	0.175439
Threonine	0.779221	0.743917	0.862839	0.866105	0.884277	0.901571	1.72204	1.83759	1.71818	1.5033	0.97346	0.949884	0.00507487	0.0131947
Tricarballylic acid	0.182701	0.208294	0.482105	0.35683	0.128217	0.113666	0.761888	0.801904	1.27099	1.30574	0.332522	0.308171	0.030639	0.059746
Tryptamine	0.024048	0.030397	0.084341	0.06235	0.022482	0.023799	0.100806	0.105059	0.117741	0.111861	0.047248	0.045302	0.030639	0.059746
Tyrosine	0.844662	0.795313	0.648722	0.636859	0.783705	0.779163	1.97671	2.04222	1.93514	1.83337	0.980988	0.980003	0.00507487	0.0131947
Tyrosol	0.033558	0.034239	0.031369	0.021672	0.033187	0.033134	0.098774	0.106545	0.061636	0.069841	0.053519	0.052671	0.00507487	0.0131947
Undecanedioic acid	0.089004	0.087064	0.239673	0.224173	0.072322	0.066755	0.233627	0.24441	0.507193	0.486831	0.108757	0.101129	0.0453276	0.0721541
Ureidopropionic acid	0.03428	0.018752	0.036348	0.070408	0.018969	0.021905	0.066407	0.082365	0.108311	0.089309	0.02844	0.029958	0.0926958	0.133894
Uric acid	ND	ND	ND	ND	ND	ND	ND	ND	ND	ND	ND	ND
Valeric acid	0.004924	0.004818	0.012525	0.012548	0.00379	0.00429	0.012594	0.013849	0.014722	0.014818	0.009678	0.010222	0.030639	0.059746
Valine	1.2466	1.21894	1.24135	1.23401	1.28828	1.29644	2.51861	2.57663	2.5693	2.49479	1.50111	1.48519	0.00507487	0.0131947
Vanillylmandelic acid	0.009233	0.009683	0.003331	0.004179	0.000947	0.000437	0.002757	0.002965	0.006018	0.004535	0.001701	0.001616	0.810181	0.842588
NM = not measured
ND = not detected
DNQ = detected not quantified

[truncated: 6 more sheets: S10, S11, S12, S13, S14, S15]
